# Supplementary material for: Response to early drought stress and identification of QTLs controlling biomass production under drought in pearl millet
Source: PLoS One. 2018 Oct 25;13(10):e0201635. doi: 10.1371/journal.pone.0201635 (PMC6201870; doi:10.1371/journal.pone.0201635)
Supplement: S1 Table — (XLSX) [file pone.0201635.s008.xlsx]

## Sheet: Feuil1
Genotype	Pedigree
ICML IS 11001	AON122_B_B_1_1_B_1_1
ICML IS 11002	Lignée_Cirad_CG40
ICML IS 11003	AON378_B_B_2_1_B_1_1
ICML IS 11004	Lignée_Cirad_CG8
ICML IS 11005	Lignée_Cirad_3/4_ex_Bornu_74_338_2_2_1_1
ICML IS 11006	Lignée_Cirad_CG40_1_1
ICML IS 11007	Lignée_Cirad_CG08_3_1
ICML IS 11008	Lignée_Cirad_HKPV_81_1_1_2_1
ICML IS 11009	Lignée_Cirad_HKPV_81_1_1_2
ICML IS 11010	Lignée_CIRAD_SOUNA_159_23_A
ICML IS 11011	Lignée_CIRAD_SOUNA_159
ICML IS 11012	Lignée_Cirad_Souna_109_4C_1_1
ICML IS 11013	Lignée_Cirad_Souna_115_4B_2_1
ICML IS 11014	Lignée_CIRAD_SOUNA_159_23
ICML IS 11015	Lignée_CIRAD_SOUNA_159_23_A_4_1
ICML IS 11021	Lignée_Cirad_Zongo_55_2B_2
ICML IS 11021	Lignée_CIRAD_ZONGO_4_1B_3_1
ICML IS 11023	Lignée_Cirad_Zongo_7_4B_2_1
ICML IS 11024	Lignée_Cirad_Zongo_16_3B_1_3_1
ICML IS 11025	Lignée_Cirad_Zongo_16_3B_2_2_1
ICML IS 11026	Lignée_Cirad_Zongo_55_2B_2_2_1
ICML IS 11028	IP19415_B_1_1_2
ICML IS 11029	Indiana05_B_2_1_B_6_1
ICML IS 11030	INTILENE_B_1_1_B_1_1
ICML IS 11031	ICMVIS85327_B_1_1_B
ICML IS 11032	ICMVIS85327_B_1_1
ICML IS 11033	IP12138_B_1_1_1_1
ICML IS 11034	IP 19415 B-1-1-2-3-1
ICML IS 11035	IP20770-B-1-1-B
ICML IS 11036	IP8688_B_1_1
ICML IS 11037	IP8992_B_1_1-*d2
ICML IS 11039	ICMVIS89305_B_1_1_B
ICML IS 11040	Madougou5_B_1_1_B
ICML IS 11041	PE00002_B_B_2_1_B
ICML IS 11043	PE00025_B_1_1_B_
ICML IS 11044	PE00056_B_B_1_1_B
ICML IS 11045	PE00056_B_B_1_1_B
ICML IS 11046	PE00077_B_2_1
ICML IS 11047	PE00077_B_2_1_B_1
ICML IS 11048	PE00077_B_2_1_B_2
ICML IS 11049	PE00178_B_B_1_1_B
ICML IS 11050	PE00178_B_B_1_1_B
ICML IS 11051	PE00178_B_B_1_1_B
ICML IS 11052	PE00194_B_B_1_1_B
ICML IS 11053	PE00194_B_B_2_1_B
ICML IS 11054	PE00242_B_B_1_1_B_2
ICML IS 11055	PE00242_B_B_1_1_B_2
ICML IS 11056	PE00242_B_B_1_1_B_3
ICML IS 11057	PE00254_B_B_1_1_B
ICML IS 11058	PE00254_B_B_1
ICML IS 11060	PE00349_B 2 1 B
ICML IS 11061	PE00397_B_B_1_1_B_1
ICML IS 11062	PE00397_B_B_1_1_B_2
ICML IS 11064	PE00404_B_1_1_B--d2
ICML IS 11065	PE00455_B_B_3_1_B
ICML IS 11066	PE00455_B_B_3_1
ICML IS 11067	PE00702_B_B_1_1_B
ICML IS 11068	PE00702_B_B_2_1_B
ICML IS 11069	PE00702_B_B_3_1_B
ICML IS 11070	PE00702_B_B_3_1
ICML IS 11071	PE00735_B_B_1_1_B
ICML IS 11072	PE00735_B_B_1
ICML IS 11073	IBL-2_1_1_4
ICML IS 11074	IBL-3_1_1_4
ICML IS 11075	IBL-5_1_1_4
ICML IS 11076	PE01023_B_B_1_1
ICML IS 11077	PE01023_B_B_1_2_B
ICML IS 11079	PE01142_B_B_2_1_B
ICML IS 11081	PE01215_B_2_1_B
ICML IS 11082	PE01215_B_2
ICML IS 11083	PE01500_B_B_1_1_B
ICML IS 11084	PE01648_B_B_1_1_B
ICML IS 11089	PE02689_B_1_1_B
ICML IS 11090	PE02695_B_B_1_1_B
ICML IS 11091	PE02695_B_B_1
ICML IS 11092	PE02696_B_2_1_B
ICML IS 11093	PE02696_B_2_1_B
ICML IS 11094	PE02706_B_B_2_1_B
ICML IS 11095	PE02733_B_2_1_B
ICML IS 11096	PE02770_B_1_1_B
ICML IS 11097	PE02774_B_2_1_B
ICML IS 11098	PE02798-B-2-1-B
ICML IS 11099	PE02816-B-2-1-B
ICML IS 11100	PE02817-B-1-1-B
ICML IS 11101	PE02817-B-2-1
ICML IS 11102	PE02827-B-B-1-1-B
ICML IS 11103	PE02827-B-B-4-1-B
ICML IS 11104	PE02827-B-B-3-1-B
ICML IS 11105	PE02837-B-B-1-1-B
ICML IS 11106	PE02853-B-2-1-B
ICML IS 11107	PE02870-B-2-1-B
ICML IS 11108	PE02885-B-B-1-1-B
ICML IS 11109	PE02885-B-B-2-1-B
ICML IS 11110	PE02898-B-1-1-B
ICML IS 11111	PE02898-B-2-1
ICML IS 11112	PE02922-B-B-1-1-B-1
ICML IS 11114	PE02933-B-1-1-B
ICML IS 11115	PE02935_B_B_1_1_B
ICML IS 11116	PE02937-B-B-2-1-B
ICML IS 11117	PE02959-B-1-1-B
ICML IS 11119	PE02988-B-B-2-1
ICML IS 11120	PE02990-B-B-3-1-B
ICML IS 11121	PE03133-B-1-1-B
ICML IS 11123	PE03220-B-B-2-1-B
ICML IS 11124	PE03922-B-B-2-1-B
ICML IS 11125	PE03922-B-B-2-1
ICML IS 11126	PE03922-B-B-3-1-B
ICML IS 11127	PE03922-B-B-2-2-B
ICML IS 11128	PE03922-B-B-1-1-B
ICML IS 11130	PE05337-B-B-1-1-B
ICML IS 11131	PE05344-B-1-1-B
ICML IS 11133	PE05383-B-B-1-1-B
ICML IS 11134	PE05434-B-B-1-1-B
ICML IS 11135	PE05437-B-B-1-1-B-1
ICML IS 11136	PE05437-B-B-1-1-B-2
ICML IS 11137	PE05437-B-B-2-1-B
ICML IS 11138	PE05439-B-B-2-1-B
ICML IS 11139	PE05458-B-2-1-B
ICML IS 11140	PE05460-B-B-1-1-B-1
ICML IS 11141	PE05460-B-B-1-1-B-2
ICML IS 11143	PE05485-B-B-2-1-B
ICML IS 11144	PE05485-B-B-1-1
ICML IS 11145	PE05485-B-B-1-1_B
ICML IS 11146	PE05485-B-B-2-1-B
ICML IS 11147	PE05546-B-B-1-1-B
ICML IS 11148	PE05578-B-1-1-B
ICML IS 11149	PE05578-B-2-1-B
ICML IS 11150	PE02607-B-2-1-B
ICML IS 11151	PE05611-B-1-1-B
ICML IS 11152	PE05638-B-1-1-B
ICML IS 11153	PE05650-B-B-2-1-B
ICML IS 11154	PE05659-B-1-1-B
ICML IS 11155	PE05650-B-B-2-1-B
ICML IS 11157	PE05684-B-B-2-1-B-1
ICML IS 11158	PE05684-B-B-2-1-B-2
ICML IS 11159	PE05684-B-B-3-1-B
ICML IS 11160	PE05885-B-B-2-1-B-d2
ICML IS 11161	PE05887-B-1-1-B
ICML IS 11163	PE05891-B-B-1-1-B
ICML IS 11165	PE05923-B-1-1B
ICML IS 11167	PE05943-B-B-2-1-B-1
ICML IS 11168	PE05943-B-B-2-1-B-2
ICML IS 11169	PE05959-B-2-1-B
ICML IS 11170	PE05981-B-B-1-1-B
ICML IS 11171	PE06024-L1
ICML IS 11172	PE06024-B-2-1-B
ICML IS 11173	PE06042-B-2-1-B
ICML IS 11174	PE06070-B-B-1-1-B
ICML IS 11175	PE06070-B-B-2-1-B
ICML IS 11176	PE06070-B-B-2
ICML IS 11177	PE07398-B-B-1-1-B
ICML IS 11178	PE07614-B-B-2-1-B
ICML IS 11179	PE07671-B-B-1-1-B
ICML IS 11180	PE08002-B-1-1-B-1
ICML IS 11180	PE08002-B-1-1-B-1
ICML IS 11181	PE08039-B-B-2-1-B
ICML IS 11183	PE08045-B-B-3-1-B
ICML IS 11184	PE08045-B-B-3-2-B
ICML IS 11185	PE011284-B-2-1-B
ICML IS 11186	PE11291-B-1-1-B
ICML IS 11187	PE11291-B-1-1-B
ICML IS 11188	PE11293-B-B-3-1-B
ICML IS 11189	PE11298-B-B-3-1-B
ICML IS 11191	PE11302-B-2-1-B
ICML IS 11192	PE11322-L1
ICML IS 11193	PE11322-B-B-3-1-B
ICML IS 11194	SANIOBA-B-1-1-B
ICML IS 11195	SANIOBA12-B-1-1-B
ICML IS 11197	SOSAT-C88-B-1-1-B-1
ICML IS 11198	SOSAT-C88-B-1-1-B-2
ICML IS 11199	SOUNA3-B-B-2-1-B-1
ICML IS 11200	SOUNA3-B-B-2-1-B-2
ICML IS 11201	B9-TABI-B-1-1-B-1
ICML IS 11202	B9-TABI-B-1-1-B-2
ICML IS 11204	TABI-L4
ICML IS 11205	WALAM-B-1-1-B-1
ICML IS 11206	WALAM-L2
ICML IS 11212	Cirad_Souna_247
ICML IS 11215	PE00365-B-B-2-1-B
SL 1	Boboniou XICMV IS 92326
SL 2	SYN00-02x{sanio shinmaxmil babe]xsni 1
SL 3	AYOUDIAXSANIOBA12XCIVAREX05
SL 4	SOSAT-C88XT6_1_1
SL 5	SOSAT-C88XT6
Souna 3	Souna 3
ICMB88004	Togo-11-5-2 selection
