# Supplementary material for: Response to early drought stress and identification of QTLs controlling biomass production under drought in pearl millet
Source: PLoS One. 2018 Oct 25;13(10):e0201635. doi: 10.1371/journal.pone.0201635 (PMC6201870; doi:10.1371/journal.pone.0201635)
Supplement: S2 Table — (XLSX) [file pone.0201635.s009.xlsx]

## Sheet: BSA_pred_spatial_corr
Genotype	ID	WW15	DS15	WW16	DS16
ICML-IS 11001-1	1	712.12	345.83	619.269	74.2222
ICML-IS 11001-2	2	428.668	222.663	359.201	74.2222
ICML-IS 11002-1	3	1019.79	126.45	421.66	286.252
ICML-IS 11002-2	4	466.683	294.134	460.855	-15.5922
ICML-IS 11003-1	5	548.247	326.409	486.172	323.076
ICML-IS 11003-2	6	2760.73	222.608	579.625	223.923
ICML-IS 11004-1	7	NA	213.354	2474.91	333.432
ICML-IS 11004-2	8	605.857	177.049	257.457	220.392
ICML-IS 11005-1	9	NA	NA	183.663	178.097
ICML-IS 11005-2	10	NA	345.83	619.269	74.2222
ICML-IS 11006-1	11	791.385	435.103	619.269	649.175
ICML-IS 11007-1	12	439.882	423.26	697.668	211.948
ICML-IS 11007-2	13	242.138	NA	213.359	188.236
ICML-IS 11007-3	14	310.937	226.357	297.497	140.531
ICML-IS 11008-1	15	436.304	407.99	263.593	184.124
ICML-IS 11008-2	16	459.122	240.221	689.962	402.244
ICML-IS 11009-1	17	1113.31	345.83	811.187	74.2222
ICML-IS 11010-1	18	540.276	165.838	786.382	78.0754
ICML-IS 11010-2	19	712.12	51.2176	236.231	179.524
ICML-IS 11011-1	20	459.38	141.94	240.325	117.448
ICML-IS 11011-2	21	577.814	293.288	329.477	303.476
ICML-IS 11012-1	22	363.051	551.97	154.633	236.758
ICML-IS 11012-2	23	712.12	279.787	488.075	251.884
ICML-IS 11013-1	24	555.784	92.4039	379.549	146.272
ICML-IS 11013-2	25	448.956	212.521	472.656	130.697
ICML-IS 11014-1	26	415.268	183.199	96.0343	74.2222
ICML-IS 11015-1	27	324.823	199.266	540.675	274.779
ICML-IS 11015-2	28	247.772	229.183	839.799	121.562
ICML-IS 11021-1	29	594.734	258.57	588.789	244.814
ICML-IS 11021-2	30	708.771	61.9847	271.717	227.065
ICML-IS 11023-1	31	479.243	345.83	202.073	74.2222
ICML-IS 11023-2	32	727.809	140.436	481.03	344.24
ICML-IS 11024-1	33	588.26	315.587	373.887	78.7637
ICML-IS 11024-2	34	291.958	374.483	423.935	243.212
ICML-IS 11025-1	35	309.668	328.486	391.245	74.2222
ICML-IS 11025-2	36	328.35	186.878	1788.37	255.999
ICML-IS 11026-1	37	715.516	274.197	362.347	292.507
ICML-IS 11026-2	38	248.623	299.614	332.706	127.55
ICML-IS 11028-1	39	712.12	175.371	491.825	408.187
ICML-IS 11029-1	40	712.12	345.83	619.269	74.2222
ICML-IS 11029-2	41	42.5161	345.83	619.269	74.2222
ICML-IS 11030-1	42	438.417	104.58	155.714	180.127
ICML-IS 11030-2	43	272.278	367.492	619.269	74.2222
ICML-IS 11031-1	44	1244.79	329.927	1009.13	850.668
ICML-IS 11032-1	45	194.48	170.408	619.269	NA
ICML-IS 11033-1	46	370.338	196.412	258.011	100.116
ICML-IS 11033-2	47	241.983	480.099	393.497	74.2222
ICML-IS 11034-1	48	712.12	205.692	370.999	218.302
ICML-IS 11034-2	49	195.169	288.738	619.269	74.2222
ICML-IS 11035-1	50	712.12	345.83	619.269	74.2222
ICML-IS 11035-2	51	488.463	450.574	619.269	74.2222
ICML-IS 11036-1	52	712.12	345.83	274.208	74.2222
ICML-IS 11037-1	53	651.927	112.819	805.99	151.391
ICML-IS 11037-2	54	95.8321	345.83	124.916	-19.5756
ICML-IS 11039-1	55	338.94	132.679	484.373	74.2222
ICML-IS 11039-2	56	369.425	562.555	359.233	85.983
ICML-IS 11040-1	57	539.462	338.9	337.507	397.691
ICML-IS 11040-2	58	447.988	153.256	459.5	225.475
ICML-IS 11041-1	59	407.247	205.738	335.586	234.928
ICML-IS 11041-2	60	297.94	56.3807	280.735	459.543
ICML-IS 11043-1	61	308.031	140.126	619.269	71.455
ICML-IS 11043-2	62	634.86	180.551	251.443	407.224
ICML-IS 11044-1	63	712.12	345.83	619.269	74.2222
ICML-IS 11044-2	64	712.12	345.83	619.269	74.2222
ICML-IS 11045-1	65	712.12	325.618	463.677	51.7826
ICML-IS 11045-2	66	188.7	264.927	246.054	242.844
ICML-IS 11046-1	67	678.649	386.683	619.269	300.431
ICML-IS 11046-2	68	385.083	345.83	619.269	74.2222
ICML-IS 11047-1	69	402.003	138.224	209.58	132.974
ICML-IS 11047-2	70	650.968	146.954	476.918	284.743
ICML-IS 11048-1	71	234.055	119.103	272.803	87.0668
ICML-IS 11048-2	72	712.12	220.408	578.776	1413.57
ICML-IS 11049-1	73	340.317	207.224	301.556	80.2032
ICML-IS 11049-2	74	328.575	251.216	158.652	170.072
ICML-IS 11050-1	75	294.388	159.582	178.521	133.624
ICML-IS 11050-2	76	623.817	229.814	339.555	247.311
ICML-IS 11051-1	77	NA	345.83	619.269	74.2222
ICML-IS 11051-2	78	602.508	181.185	256.961	74.2222
ICML-IS 11052-1	79	712.12	345.83	619.269	74.2222
ICML-IS 11052-2	80	NA	NA	619.269	74.2222
ICML-IS 11053-1	81	697.839	519.74	619.269	124.114
ICML-IS 11053-2	82	172.966	145.763	286.525	191.613
ICML-IS 11053-3	83	NA	262.349	262.479	120.058
ICML-IS 11054-1	84	NA	165.18	990.885	214.752
ICML-IS 11054-2	85	1951.17	702.448	680.891	366.302
ICML-IS 11055-1	86	164.848	345.83	158.087	88.3588
ICML-IS 11055-2	87	562.467	242.691	356.778	97.5722
ICML-IS 11056-1	88	266.935	339.058	305.465	85.5129
ICML-IS 11056-2	89	261.694	96.8238	173.558	48.8917
ICML-IS 11057-1	90	712.12	NA	242.71	74.2222
ICML-IS 11057-2	91	758.999	140.537	479.205	202.685
ICML-IS 11058-1	92	275.887	126.534	257.404	100.716
ICML-IS 11060-1	93	712.12	158.503	1431.32	74.2222
ICML-IS 11060-2	94	712.12	345.83	824.337	74.2222
ICML-IS 11061-1	95	340.7	345.83	321.152	263.427
ICML-IS 11061-2	96	249.862	307.774	726.067	411.766
ICML-IS 11062-1	97	471.628	216.05	359.675	228.505
ICML-IS 11062-2	98	229.906	184.29	830.139	416.033
ICML-IS 11064-1	99	646.305	345.83	157.19	-93.1067
ICML-IS 11064-2	100	712.12	345.83	144.08	74.2222
ICML-IS 11065-1	101	712.12	345.83	303.995	118.777
ICML-IS 11066-1	102	1021.31	188.917	171.16	29.3996
ICML-IS 11066-2	103	254.588	96.4939	513.827	222.942
ICML-IS 11067-1	104	186.359	208.966	334.638	91.0104
ICML-IS 11067-2	105	347.382	160.545	184.981	294.469
ICML-IS 11068-1	106	712.12	424.767	337.627	418.694
ICML-IS 11068-2	107	457.928	277.99	908.269	138.082
ICML-IS 11069-1	108	352.069	462.37	409.901	246.314
ICML-IS 11069-2	109	243.004	306.093	198.407	410.472
ICML-IS 11070-1	110	339.728	176.297	298.522	176.604
ICML-IS 11070-2	111	374.04	67.4468	197.628	191.485
ICML-IS 11071-1	112	712.12	345.83	619.269	280.356
ICML-IS 11071-2	113	111.53	275.273	256.421	374.125
ICML-IS 11072-1	114	632.016	346.645	709.709	245.77
ICML-IS 11072-2	115	712.12	345.83	318.542	434.041
ICML-IS 11073-1	116	712.12	176.226	222.501	176.828
ICML-IS 11073-2	117	154.534	138.595	218.869	142.755
ICML-IS 11074-1	118	459.432	303.63	697.19	481.119
ICML-IS 11074-2	119	840.869	144.834	198.464	409.996
ICML-IS 11075-1	120	466.036	218.095	375.48	390.237
ICML-IS 11075-2	121	763.262	631.504	186.188	204.416
ICML-IS 11076-1	122	NA	352.515	614.023	74.2222
ICML-IS 11077-1	123	321.136	675.697	440.923	475.628
ICML-IS 11077-2	124	320.48	345.83	490.786	199.095
ICML-IS 11079-1	125	555.499	359.956	262.767	253.353
ICML-IS 11079-2	126	171.621	345.83	291.047	600.493
ICML-IS 11081-1	127	712.12	345.83	619.269	74.2222
ICML-IS 11081-2	128	712.12	345.83	619.269	74.2222
ICML-IS 11082-1	129	561.301	407.562	758.308	74.2222
ICML-IS 11082-2	130	334.028	316.109	451.778	348.185
ICML-IS 11083-1	131	597.78	185.66	619.269	74.2222
ICML-IS 11084-1	132	262.563	124.922	153.303	182.179
ICML-IS 11084-2	133	835.62	345.83	280.567	74.2222
ICML-IS 11089-1	134	712.12	485.986	374.406	74.2222
ICML-IS 11089-2	135	712.12	345.83	619.269	74.2222
ICML-IS 11090-1	136	712.12	1093.1	619.269	74.2222
ICML-IS 11090-2	137	712.12	345.83	619.269	74.2222
ICML-IS 11090-3	138	483.053	345.83	314.692	80.5279
ICML-IS 11091-1	139	593.744	338.429	869.291	74.2222
ICML-IS 11092-1	140	240.712	170.83	335.724	350.188
ICML-IS 11092-2	141	435.728	273.786	250.707	495.505
ICML-IS 11093-1	142	712.12	171.415	330.926	219.367
ICML-IS 11093-2	143	712.12	130.026	305.194	127.356
ICML-IS 11094-1	144	538.231	300.59	647.592	101.402
ICML-IS 11094-2	145	712.12	345.83	520.962	284.329
ICML-IS 11095-1	146	493.918	565.228	636.043	531.087
ICML-IS 11095-2	147	389.29	139.467	237.342	62.4855
ICML-IS 11096-1	148	524.872	235.085	555.367	506.198
ICML-IS 11096-2	149	410.773	279.389	492.032	237.356
ICML-IS 11097-1	150	292.131	203.693	619.269	227.92
ICML-IS 11097-2	151	426.682	224.421	641.314	227.119
ICML-IS 11098-1	152	757.54	173.119	614.405	210.604
ICML-IS 11098-2	153	712.12	267.906	286.327	300.005
ICML-IS 11099-1	154	712.12	86.7135	619.269	74.2222
ICML-IS 11099-2	155	208.075	91.2053	455.84	44.7728
ICML-IS 11100-1	156	611.559	218.818	391.447	452.557
ICML-IS 11100-2	157	699.991	154.612	619.269	186.534
ICML-IS 11101-1	158	712.12	345.83	531.57	74.2222
ICML-IS 11101-2	159	712.12	345.83	585.641	74.2222
ICML-IS 11102-1	160	391.177	256.253	443.334	380.291
ICML-IS 11102-2	161	377.89	351.276	415.151	493.481
ICML-IS 11103-1	162	215.675	445.345	128.627	127.859
ICML-IS 11103-2	163	474.298	174.695	143.149	229.436
ICML-IS 11104-1	164	592.526	345.83	619.269	74.2222
ICML-IS 11104-2	165	439.384	125.002	307.041	198.521
ICML-IS 11105-1	166	354.409	626.254	501.155	210.122
ICML-IS 11105-2	167	379.193	345.83	227.918	479.54
ICML-IS 11106-1	168	447.452	345.83	305.141	74.2222
ICML-IS 11106-2	169	751.362	453.87	611.02	441.115
ICML-IS 11107-1	170	685.231	246.896	555.826	222.308
ICML-IS 11107-2	171	345.947	195.417	224.68	384.675
ICML-IS 11108-1	172	616.885	345.83	259.786	279.517
ICML-IS 11108-2	173	283.813	227.261	414	NA
ICML-IS 11109-1	174	396.794	212.781	619.269	74.2222
ICML-IS 11109-2	175	491.155	436.465	900.047	74.2222
ICML-IS 11110-1	176	535.152	315.761	232.373	38.4428
ICML-IS 11110-2	177	339.941	237.598	459.779	137.679
ICML-IS 11111-1	178	712.12	162.752	619.269	44.5862
ICML-IS 11111-2	179	274.557	194.359	464.623	278.401
ICML-IS 11112-1	180	699.914	379.204	925.948	256.919
ICML-IS 11112-2	181	625.455	133.462	216.688	76.3437
ICML-IS 11114-1	182	148.895	46.2826	299.057	139.357
ICML-IS 11114-2	183	294.366	161.13	605.298	197.379
ICML-IS 11115-1	184	643.253	345.83	378.075	NA
ICML-IS 11115-2	185	803.412	2079.73	311.225	74.2222
ICML-IS 11116-1	186	772.756	216.743	529.984	267.801
ICML-IS 11116-2	187	977.276	355.618	722.317	172.491
ICML-IS 11117-1	188	610.141	550.593	378.248	NA
ICML-IS 11117-2	189	220.952	343.952	537.278	287.82
ICML-IS 11119-1	190	712.12	345.83	619.269	74.2222
ICML-IS 11119-2	191	233.208	339.535	334.318	237.957
ICML-IS 11120-1	192	378.674	66.9165	326.853	89.668
ICML-IS 11120-2	193	215.493	267.634	808.75	74.2222
ICML-IS 11121-1	194	1012.9	345.83	619.269	74.2222
ICML-IS 11121-2	195	600.934	256.204	340.822	84.6276
ICML-IS 11123-1	196	270.132	131.898	201.384	150.957
ICML-IS 11123-2	197	388.329	170.409	698.324	468.168
ICML-IS 11124-1	198	397.638	193.674	412.203	224.207
ICML-IS 11124-2	199	712.12	400.931	619.269	276.835
ICML-IS 11125-1	200	712.12	145.925	740.157	176.432
ICML-IS 11126-1	201	203.335	83.2459	386.126	36.8105
ICML-IS 11127-1	202	712.12	378.369	432.994	NA
ICML-IS 11127-2	203	377.795	145.159	399.583	74.2222
ICML-IS 11128-1	204	734.448	292.174	690.912	372.09
ICML-IS 11128-2	205	712.12	345.83	523.257	154.279
ICML-IS 11130-1	206	630.737	366.456	498.64	326.438
ICML-IS 11131-1	207	552.205	176.792	298.368	229.124
ICML-IS 11131-2	208	387.543	180.088	325.258	161.769
ICML-IS 11133-1	209	712.12	345.83	619.269	200.014
ICML-IS 11133-2	210	712.12	345.83	619.269	74.2222
ICML-IS 11134-1	211	712.12	157.578	619.269	3.81611
ICML-IS 11134-2	212	488.115	187.76	484.62	119.448
ICML-IS 11135-1	213	126.037	168.951	343.141	133.952
ICML-IS 11136-1	214	712.12	345.83	619.269	74.2222
ICML-IS 11136-2	215	712.12	345.83	619.269	74.2222
ICML-IS 11137-1	216	341.951	315.748	361.583	107.369
ICML-IS 11137-2	217	712.12	151.251	412.305	NA
ICML-IS 11138-1	218	616.574	163.09	335.24	195.59
ICML-IS 11138-2	219	496.274	256.65	457.386	188.976
ICML-IS 11139-1	220	778.58	66.9444	256.793	206.511
ICML-IS 11139-2	221	386.393	95.2906	389.706	150.505
ICML-IS 11140-1	222	542.891	191.661	759.382	NA
ICML-IS 11140-2	223	571.87	190.436	450.258	423.396
ICML-IS 11141-1	224	257.651	246.748	340.9	170.855
ICML-IS 11143-1	225	368.788	209.945	381.04	101.288
ICML-IS 11143-2	226	700.942	277.274	442.312	52.3137
ICML-IS 11144-1	227	418.415	302.38	619.269	74.2222
ICML-IS 11144-2	228	384.925	345.83	312.466	519.376
ICML-IS 11145-1	229	546.75	404.809	867.896	516.466
ICML-IS 11145-2	230	1487.31	345.83	566.35	74.2222
ICML-IS 11146-1	231	508.308	179.15	259.781	-35.1584
ICML-IS 11146-2	232	351.657	416.063	654.299	201.808
ICML-IS 11147-1	233	863.547	327.906	322.864	197.896
ICML-IS 11147-2	234	595.169	318.107	619.269	1652.19
ICML-IS 11148-1	235	242.742	151.041	596.189	267.724
ICML-IS 11148-2	236	NA	345.83	470.096	248.781
ICML-IS 11149-1	237	455.824	374.965	827.626	74.2222
ICML-IS 11149-2	238	297.1	359.813	284.21	263.617
ICML-IS 11150-1	239	NA	411.338	619.269	NA
ICML-IS 11150-2	240	712.12	345.83	619.269	74.2222
ICML-IS 11151-1	241	519.029	224.382	536.075	290.062
ICML-IS 11151-2	242	300.456	485.068	204.52	366.474
ICML-IS 11152-1	243	712.12	195.761	619.269	74.2222
ICML-IS 11152-2	244	462.795	178.129	567.72	74.2222
ICML-IS 11153-1	245	300.899	66.4779	619.269	74.2222
ICML-IS 11153-2	246	NA	345.83	619.269	NA
ICML-IS 11154-1	247	712.12	303.71	646.242	246.536
ICML-IS 11154-2	248	712.12	294.306	338.139	74.2222
ICML-IS 11155-1	249	405.669	212.54	387.526	113.287
ICML-IS 11155-2	250	399.163	235.123	329.21	267.895
ICML-IS 11157-1	251	254.394	93.8763	1369.35	163.623
ICML-IS 11157-2	252	300.241	243.459	471.989	373.904
ICML-IS 11158-1	253	424.629	276.039	891.11	-11.0661
ICML-IS 11158-2	254	277.382	125.503	300.884	152.975
ICML-IS 11159-1	255	392.334	118.831	271.736	170.511
ICML-IS 11159-2	256	NA	112.848	286.083	240.14
ICML-IS 11160-1	257	689.097	274.247	433.459	264.36
ICML-IS 11160-2	258	793.884	311.507	132.806	35.955
ICML-IS 11161-1	259	712.12	345.83	145.03	106.701
ICML-IS 11161-2	260	712.12	28.4099	197.916	74.2222
ICML-IS 11163-1	261	268.264	351.395	395.125	231.773
ICML-IS 11163-2	262	230.625	147.133	297.012	152.734
ICML-IS 11165-1	263	712.12	345.83	263.917	452.965
ICML-IS 11165-2	264	762.629	322.64	619.269	74.2222
ICML-IS 11167-1	265	356.599	240.29	619.269	134.549
ICML-IS 11167-2	266	712.12	345.83	150.285	598.624
ICML-IS 11168-1	267	NA	345.83	177.999	622.804
ICML-IS 11168-2	268	313.376	108.181	516.744	377.261
ICML-IS 11169-1	269	268.85	299.507	341.879	287.269
ICML-IS 11169-2	270	783.921	132.256	385.323	74.2222
ICML-IS 11170-1	271	322.555	184.935	248.169	79.0446
ICML-IS 11170-2	272	412.029	241.225	329.061	127.607
ICML-IS 11171-1	273	863.63	120.959	619.269	328.973
ICML-IS 11171-2	274	340.295	345.83	452.405	201.029
ICML-IS 11172-1	275	333.411	263.369	592.87	413.998
ICML-IS 11172-2	276	314.163	168.072	278.248	23.4419
ICML-IS 11173-1	277	712.12	345.83	347.595	153.964
ICML-IS 11173-2	278	377.914	345.83	1385.09	588.629
ICML-IS 11174-1	279	712.12	345.83	619.269	226.523
ICML-IS 11174-2	280	NA	345.83	478.331	74.2222
ICML-IS 11175-1	281	712.12	550.498	619.269	NA
ICML-IS 11175-2	282	712.12	345.83	619.269	206.499
ICML-IS 11176-1	283	712.12	509.34	567.323	74.2222
ICML-IS 11177-1	284	NA	490.431	619.269	74.2222
ICML-IS 11178-1	285	315.967	394.267	262.142	91.1026
ICML-IS 11178-2	286	144.171	117.841	129.324	136.118
ICML-IS 11179-1	287	712.12	163.475	345.526	169.778
ICML-IS 11179-2	288	490.327	509.533	491.8	246.922
ICML-IS 11180-1	289	323.342	345.83	439.578	149.913
ICML-IS 11180-1	290	538.144	108.297	399.979	169.443
ICML-IS 11181-1	291	441.297	244.042	237.842	310.015
ICML-IS 11181-2	292	482.305	255.824	482.009	247.11
ICML-IS 11183-1	293	445.631	180.275	326.219	152.908
ICML-IS 11183-2	294	689.596	197.342	148.725	134.769
ICML-IS 11184-1	295	712.12	NA	664.041	74.2222
ICML-IS 11184-2	296	504.759	211.52	1359.96	74.2222
ICML-IS 11185-1	297	444.286	194.021	401.525	225.949
ICML-IS 11185-2	298	497.413	520.473	646.554	350.697
ICML-IS 11186-1	299	287.847	79.3129	304.227	-14.534
ICML-IS 11186-2	300	712.12	434.291	410.976	328.696
ICML-IS 11187-1	301	325.95	135.487	431.592	127.069
ICML-IS 11187-2	302	125.179	125.06	848.358	NA
ICML-IS 11188-1	303	366.298	345.83	212.811	46.5812
ICML-IS 11188-2	304	266.79	236.623	80.6877	122.196
ICML-IS 11189-1	305	514.648	400.089	619.269	234.88
ICML-IS 11189-2	306	553.56	194.9	485.886	527.396
ICML-IS 11191-1	307	168.355	122.26	151.613	74.2222
ICML-IS 11191-2	308	211.133	248.306	619.269	101.352
ICML-IS 11192-1	309	639.013	444.962	619.269	74.2222
ICML-IS 11192-2	310	1155.97	470.094	619.269	74.2222
ICML-IS 11193-1	311	196.739	184.435	291.329	276.124
ICML-IS 11193-2	312	657.702	121.791	304.031	179.725
ICML-IS 11194-1	313	157.993	317.261	162.598	306.61
ICML-IS 11195-1	314	394.804	359.257	619.269	263.968
ICML-IS 11195-2	315	370.117	190.417	619.269	75.1814
ICML-IS 11197-1	316	246.508	122.051	366.7	254.346
ICML-IS 11198-1	317	712.12	226.274	315.433	185.993
ICML-IS 11198-2	318	728.763	263.135	416.495	272.671
ICML-IS 11199-1	319	327.776	645.478	541.333	228.861
ICML-IS 11199-2	320	712.12	180.245	265.493	268.644
ICML-IS 11199-3	321	672.46	283.771	701.457	353.599
ICML-IS 11200-1	322	841.081	345.83	671.005	172.151
ICML-IS 11200-2	323	731.147	309.764	357.517	-2.51705
ICML-IS 11201-1	324	478.688	501.046	619.269	74.2222
ICML-IS 11201-2	325	195.261	144.722	523.179	NA
ICML-IS 11202-1	326	127.061	345.83	619.269	188.157
ICML-IS 11204-1	327	152.344	345.83	240.405	-10.0608
ICML-IS 11204-2	328	NA	62.0286	327.702	295.892
ICML-IS 11205-1	329	395.08	273.548	278.167	272.393
ICML-IS 11205-2	330	501.587	147.372	619.269	74.2222
ICML-IS 11206-1	331	644.003	219.437	279.998	74.2222
ICML-IS 11206-2	332	675.696	133.31	377.948	149.944
ICML-IS 11212-1	333	712.12	345.83	443.835	NA
ICML-IS 11215-1	334	482.003	299.195	398.981	295.195
ICML-IS 11215-2	335	550.734	597.347	503.113	NA
SL 1-1	336	130.215	327.046	619.269	74.2222
SL 2-1	337	749.312	213.546	233.888	337.74
SL 2-2	338	712.12	345.83	619.269	74.2222
SL 3-1	339	641.401	453.073	1447.84	117.198
SL 3-2	340	501.796	397.4	619.269	120.377
SL 4-1	341	745.457	201.266	227.276	NA
SL 4-2	342	712.12	345.83	538.946	NA
SL 5-1	343	712.12	145.016	405.771	NA
SL 5-2	344	477.406	156.959	434.958	494.837
Souna 3	SIII	NA	NA	446.107	397.422
ICMB88004	T	202.159	137.931	153.004	116.027

## Sheet: DSFLO_pred_spatial_corr
Genotype	ID	WW15	DS15	WW16	DS16
ICML-IS 11001-1	1	74.2264	61.1976	74.8669	61.2772
ICML-IS 11001-2	2	76.2946	76.8771	76.0251	61.2772
ICML-IS 11002-1	3	66.1507	60.9381	70.3332	74.8542
ICML-IS 11002-2	4	64.4667	60.5889	72.3963	63.0871
ICML-IS 11003-1	5	66.3011	51.2215	76.5596	68.3663
ICML-IS 11003-2	6	74.2264	77.9154	66.2969	75.0861
ICML-IS 11004-1	7	NA	59.154	65.6124	64.5951
ICML-IS 11004-2	8	58.2225	52.6574	63.8876	65.0474
ICML-IS 11005-1	9	NA	NA	81.4843	71.0347
ICML-IS 11005-2	10	NA	61.1976	74.8669	61.2772
ICML-IS 11006-1	11	71.8344	60.5598	74.8669	71.1751
ICML-IS 11007-1	12	58.6116	57.2449	65.8828	70.9368
ICML-IS 11007-2	13	61.5896	NA	72.3595	70.2056
ICML-IS 11007-3	14	61.3007	61.7258	75.5369	66.0832
ICML-IS 11008-1	15	60.278	63.2282	63.7945	64.1995
ICML-IS 11008-2	16	68.0233	61.1182	63.7956	69.6489
ICML-IS 11009-1	17	74.2264	61.1976	81.8028	91.3386
ICML-IS 11010-1	18	62.0938	59.9962	63.8726	64.4919
ICML-IS 11010-2	19	57.6537	62.4268	71.3205	69.1896
ICML-IS 11011-1	20	57.1697	69.5911	58.0191	71.4542
ICML-IS 11011-2	21	63.8188	60.6573	68.038	67.4886
ICML-IS 11012-1	22	58.7182	67.1421	64.1399	67.0399
ICML-IS 11012-2	23	63.5243	76.7134	74.2279	81.1052
ICML-IS 11013-1	24	61.3096	67.9335	67.2492	75.4641
ICML-IS 11013-2	25	67.477	73.1936	69.9001	74.3043
ICML-IS 11014-1	26	72.2104	82.502	72.9915	61.2772
ICML-IS 11015-1	27	60.9261	63.9887	70.7425	69.8163
ICML-IS 11015-2	28	61.6775	64.2083	67.2114	70.9061
ICML-IS 11021-1	29	71.1694	71.1032	49.8273	75.8303
ICML-IS 11021-2	30	70.9758	66.4045	66.6	76.4642
ICML-IS 11023-1	31	60.1929	87.1987	76.6924	61.2772
ICML-IS 11023-2	32	80.1633	88.2795	83.6513	81.5374
ICML-IS 11024-1	33	65.994	75.8243	66.7958	76.5209
ICML-IS 11024-2	34	74.2264	79.8325	82.1405	74.2223
ICML-IS 11025-1	35	67.8515	71.6963	75.5151	61.2772
ICML-IS 11025-2	36	69.8722	73.8985	81.6692	77.3454
ICML-IS 11026-1	37	62.1226	66.9992	72.5122	68.9352
ICML-IS 11026-2	38	63.351	61.1872	72.629	75.1904
ICML-IS 11028-1	39	79.9223	87.1351	73.6165	84.7099
ICML-IS 11029-1	40	74.2264	61.1976	74.8669	61.2772
ICML-IS 11029-2	41	74.2264	61.1976	74.8669	61.2772
ICML-IS 11030-1	42	61.9194	62.4423	64.694	61.6011
ICML-IS 11030-2	43	62.8086	63.5595	74.8669	61.2772
ICML-IS 11031-1	44	67.2142	70.3287	95.8431	75.2429
ICML-IS 11032-1	45	83.7993	87.2846	74.8669	NA
ICML-IS 11033-1	46	60.3551	56.3176	61.0925	62.0435
ICML-IS 11033-2	47	74.2264	85.8053	97.2058	61.2772
ICML-IS 11034-1	48	74.2264	80.1759	73.0396	70.4115
ICML-IS 11034-2	49	74.2264	78.3396	74.8669	61.2772
ICML-IS 11035-1	50	97.6446	61.1976	74.8669	61.2772
ICML-IS 11035-2	51	74.2264	59.4255	74.8669	61.2772
ICML-IS 11036-1	52	71.8114	61.1976	85.6239	91.4854
ICML-IS 11037-1	53	58.8815	58.6389	71.8753	58.3431
ICML-IS 11037-2	54	55.1161	62.835	57.0112	61.8408
ICML-IS 11039-1	55	69.1653	91.12	76.3843	61.2772
ICML-IS 11039-2	56	73.3231	74.5013	69.33	50.6558
ICML-IS 11040-1	57	57.7005	56.4358	63.2502	62.8893
ICML-IS 11040-2	58	64.6799	55.8813	63.2965	55.5194
ICML-IS 11041-1	59	61.3778	58.6739	70.4555	70.338
ICML-IS 11041-2	60	59.6336	65.3976	73.8886	62.9107
ICML-IS 11043-1	61	59.7722	56.2466	74.8669	60.2701
ICML-IS 11043-2	62	62.1472	61.0536	64.6577	64.5643
ICML-IS 11044-1	63	74.2264	61.1976	74.8669	74.0429
ICML-IS 11044-2	64	74.2264	61.1976	74.8669	61.2772
ICML-IS 11045-1	65	63.1158	59.5956	58.8859	57.6624
ICML-IS 11045-2	66	60.8971	65.0638	68.2487	70.475
ICML-IS 11046-1	67	76.2379	83.2129	74.8669	89.7038
ICML-IS 11046-2	68	86.6172	61.1976	74.8669	61.2772
ICML-IS 11047-1	69	57.823	59.6742	76.6715	76.6044
ICML-IS 11047-2	70	69.3348	61.068	73.7285	70.6233
ICML-IS 11048-1	71	61.5159	60.5702	78.6545	73.8155
ICML-IS 11048-2	72	69.2628	66.3627	79.8032	67.3161
ICML-IS 11049-1	73	67.6105	74.8483	70.8246	83.7354
ICML-IS 11049-2	74	65.4186	64.5682	80.0464	70.7302
ICML-IS 11050-1	75	62.6916	84.0886	49.802	53.3459
ICML-IS 11050-2	76	57.1486	56.8558	69.9534	69.3149
ICML-IS 11051-1	77	NA	85.2384	74.8669	61.2772
ICML-IS 11051-2	78	85.6843	77.2529	83.0826	61.2772
ICML-IS 11052-1	79	74.2264	61.1976	74.8669	61.2772
ICML-IS 11052-2	80	NA	NA	74.8669	61.2772
ICML-IS 11053-1	81	90.3184	62.959	74.8669	61.2772
ICML-IS 11053-2	82	80.1415	93.2832	73.4381	78.6258
ICML-IS 11053-3	83	NA	57.3907	53.8937	61.8002
ICML-IS 11054-1	84	NA	62.3176	54.5304	64.7965
ICML-IS 11054-2	85	77.0503	85.7777	87.5831	84.0371
ICML-IS 11055-1	86	70.9495	79.5673	78.8364	85.8635
ICML-IS 11055-2	87	67.3478	74.3144	82.0992	76.4939
ICML-IS 11056-1	88	71.946	66.6769	67.6962	65.9917
ICML-IS 11056-2	89	65.4739	59.1775	63.5013	70.027
ICML-IS 11057-1	90	74.2264	NA	85.6709	61.2772
ICML-IS 11057-2	91	67.1043	82.8538	67.8213	71.419
ICML-IS 11058-1	92	60.21	67.8558	76.1235	65.3267
ICML-IS 11060-1	93	74.2264	84.1643	75.8852	61.2772
ICML-IS 11060-2	94	74.2264	61.1976	80.7188	61.2772
ICML-IS 11061-1	95	71.4858	71.8857	70.8404	64.57
ICML-IS 11061-2	96	96.3183	79.1375	91.993	89.1221
ICML-IS 11062-1	97	86.6796	80.4046	72.8291	88.7439
ICML-IS 11062-2	98	70.2553	78.3029	95.0079	90.5498
ICML-IS 11064-1	99	94.3936	56.5281	51.4456	73.4626
ICML-IS 11064-2	100	69.463	61.1976	84.4409	61.2772
ICML-IS 11065-1	101	74.2264	61.1976	81.14	91.19
ICML-IS 11066-1	102	64.336	59.3664	67.1657	69.2744
ICML-IS 11066-2	103	59.7846	56.6273	60.5149	62.2852
ICML-IS 11067-1	104	61.652	58.2703	68.7243	77.0719
ICML-IS 11067-2	105	64.9649	84.2506	75.1286	72.1075
ICML-IS 11068-1	106	68.2728	79.7756	75.6809	84.5287
ICML-IS 11068-2	107	62.1029	64.3991	71.266	66.6914
ICML-IS 11069-1	108	62.7425	67.0406	71.113	81.5871
ICML-IS 11069-2	109	60.2324	67.9484	79.3203	85.1405
ICML-IS 11070-1	110	57.6866	54.7927	64.787	67.5605
ICML-IS 11070-2	111	57.7848	69.4564	64.1109	61.8681
ICML-IS 11071-1	112	74.2264	61.1976	74.8669	61.2772
ICML-IS 11071-2	113	83.0879	85.2904	96.9593	88.6865
ICML-IS 11072-1	114	75.0504	85.256	95.9569	87.0358
ICML-IS 11072-2	115	70.7164	92.1127	86.5838	61.2772
ICML-IS 11073-1	116	61.0399	64.5718	71.8155	79.8991
ICML-IS 11073-2	117	64.1398	58.0889	71.1377	68.3909
ICML-IS 11074-1	118	65.8287	61.8099	78.0215	64.5626
ICML-IS 11074-2	119	59.5262	66.3979	63.229	63.2193
ICML-IS 11075-1	120	66.1366	86.3447	82.9914	61.2772
ICML-IS 11075-2	121	68.6387	73.4074	79.4611	61.2772
ICML-IS 11076-1	122	NA	81.6301	96.9402	61.2772
ICML-IS 11077-1	123	60.2105	85.2856	68.5242	57.7633
ICML-IS 11077-2	124	67.6415	61.3894	78.6546	77.4455
ICML-IS 11079-1	125	66.8656	77.8696	76.2498	77.9459
ICML-IS 11079-2	126	58.3412	69.4555	78.1809	72.839
ICML-IS 11081-1	127	74.2264	61.1976	74.8669	83.3507
ICML-IS 11081-2	128	74.2264	61.1976	74.8669	61.2772
ICML-IS 11082-1	129	66.5753	83.7085	72.7442	61.2772
ICML-IS 11082-2	130	81.962	74.606	74.5594	82.2853
ICML-IS 11083-1	131	66.087	75.3343	100.548	61.2772
ICML-IS 11084-1	132	58.605	66.9428	68.9853	72.675
ICML-IS 11084-2	133	59.0249	51.3678	77.0802	57.0943
ICML-IS 11089-1	134	74.2264	60.8879	98.6836	61.2772
ICML-IS 11089-2	135	74.2264	61.1976	74.8669	61.2772
ICML-IS 11090-1	136	74.2264	60.6787	74.8669	61.2772
ICML-IS 11090-2	137	74.2264	61.1976	74.8669	61.2772
ICML-IS 11090-3	138	64.1574	65.1449	68.9368	76.5445
ICML-IS 11091-1	139	71.6803	90.6616	98.1662	61.2772
ICML-IS 11092-1	140	70.8326	70.0092	76.8047	76.8291
ICML-IS 11092-2	141	63.2101	64.7817	77.1831	78.046
ICML-IS 11093-1	142	66.6352	64.3582	71.6186	73.8927
ICML-IS 11093-2	143	62.9997	60.6731	72.1587	83.0488
ICML-IS 11094-1	144	67.4527	60.5393	68.7384	68.3147
ICML-IS 11094-2	145	74.2264	85.0975	91.0788	87.0044
ICML-IS 11095-1	146	81.7923	84.1294	79.6124	91.0217
ICML-IS 11095-2	147	61.6042	60.5701	66.166	60.0819
ICML-IS 11096-1	148	67.9574	75.2187	84.7261	76.4521
ICML-IS 11096-2	149	63.4099	66.2101	76.1099	85.5774
ICML-IS 11097-1	150	72.5486	80.6872	74.8669	92.6396
ICML-IS 11097-2	151	84.8676	90.2036	97.7595	61.2772
ICML-IS 11098-1	152	62.9291	63.8368	71.4664	77.4259
ICML-IS 11098-2	153	68.6847	64.38	75.7844	77.5264
ICML-IS 11099-1	154	63.9431	63.8849	74.8669	61.2772
ICML-IS 11099-2	155	60.646	62.4508	65.3107	71.2995
ICML-IS 11100-1	156	68.0265	78.8661	73.6958	77.5522
ICML-IS 11100-2	157	81.3823	66.54	74.8669	78.0559
ICML-IS 11101-1	158	74.2264	61.1976	86.5051	61.2772
ICML-IS 11101-2	159	74.2264	61.1976	79.8251	61.2772
ICML-IS 11102-1	160	67.688	64.2525	71.2111	64.5187
ICML-IS 11102-2	161	69.5597	62.4154	69.3235	73.0495
ICML-IS 11103-1	162	68.757	69.4093	78.4052	61.2772
ICML-IS 11103-2	163	64.4007	59.7832	71.4421	74.1033
ICML-IS 11104-1	164	79.0202	61.1976	74.8669	61.2772
ICML-IS 11104-2	165	64.419	67.7059	44.6434	90.1743
ICML-IS 11105-1	166	74.7443	59.333	68.3799	72.4042
ICML-IS 11105-2	167	59.8524	61.1976	68.2181	74.0618
ICML-IS 11106-1	168	74.0414	64.6806	78.2871	61.2772
ICML-IS 11106-2	169	61.5468	62.2508	68.5103	69.9691
ICML-IS 11107-1	170	75.8692	90.1831	79.5745	84.5293
ICML-IS 11107-2	171	67.0548	65.5119	79.9989	75.8335
ICML-IS 11108-1	172	61.6651	54.7164	63.2196	59.5366
ICML-IS 11108-2	173	56.7583	60.5011	82.3366	NA
ICML-IS 11109-1	174	76.6045	85.4629	74.8669	61.2772
ICML-IS 11109-2	175	64.0041	65.8646	70.5939	61.2772
ICML-IS 11110-1	176	64.8746	67.0193	73.9737	71.9951
ICML-IS 11110-2	177	72.998	89.4999	71.9316	87.9887
ICML-IS 11111-1	178	62.8099	60.6855	74.8669	63.069
ICML-IS 11111-2	179	60.7039	59.1724	66.3609	68.9959
ICML-IS 11112-1	180	81.7812	59.3074	87.0312	81.6851
ICML-IS 11112-2	181	61.7678	58.0739	78.3477	62.3995
ICML-IS 11114-1	182	83.5437	64.6087	71.8286	75.7267
ICML-IS 11114-2	183	62.016	75.0737	65.0387	59.1657
ICML-IS 11115-1	184	74.2264	61.1976	75.1984	NA
ICML-IS 11115-2	185	77.0499	82.2812	65.0518	61.2772
ICML-IS 11116-1	186	64.1917	79.1172	75.3019	76.5255
ICML-IS 11116-2	187	80.0712	84.0725	77.0449	91.9047
ICML-IS 11117-1	188	82.4397	50.1475	69.1065	NA
ICML-IS 11117-2	189	88.8896	75.7581	78.7447	89.0374
ICML-IS 11119-1	190	74.2264	61.1976	74.8669	61.2772
ICML-IS 11119-2	191	63.26	65.0144	66.6725	67.0018
ICML-IS 11120-1	192	65.4785	66.2357	81.1464	67.4823
ICML-IS 11120-2	193	60.4806	62.9613	77.354	61.2772
ICML-IS 11121-1	194	74.2264	61.1976	74.8669	61.2772
ICML-IS 11121-2	195	60.3808	66.8836	67.6085	61.2772
ICML-IS 11123-1	196	70.0069	65.6918	81.5782	63.5847
ICML-IS 11123-2	197	66.2566	82.8416	77.4846	88.122
ICML-IS 11124-1	198	71.9718	60.6696	73.5067	85.3007
ICML-IS 11124-2	199	64.9281	75.0992	74.8871	72.6614
ICML-IS 11125-1	200	64.804	90.3773	77.3862	89.1918
ICML-IS 11126-1	201	60.4551	55.5603	59.016	60.4521
ICML-IS 11127-1	202	67.446	71.265	66.6214	NA
ICML-IS 11127-2	203	56.9341	66.2041	76.156	61.2772
ICML-IS 11128-1	204	67.2888	85.7155	82.0081	91.857
ICML-IS 11128-2	205	75.6117	85.9044	77.4677	61.2772
ICML-IS 11130-1	206	70.6957	70.9651	85.8687	83.9261
ICML-IS 11131-1	207	60.8459	79.7397	67.3176	54.22
ICML-IS 11131-2	208	59.0779	65.3365	70.095	67.3497
ICML-IS 11133-1	209	74.2264	61.1976	74.8669	87.418
ICML-IS 11133-2	210	74.2264	61.1976	74.8669	61.2772
ICML-IS 11134-1	211	74.5007	62.7302	74.8669	65.8815
ICML-IS 11134-2	212	77.8268	82.6296	78.7676	82.5462
ICML-IS 11135-1	213	60.3418	57.1807	69.5871	68.4931
ICML-IS 11136-1	214	74.2264	63.0428	74.8669	61.2772
ICML-IS 11136-2	215	74.2264	61.1976	74.8669	61.2772
ICML-IS 11137-1	216	65.2658	58.2748	68.2012	60.6405
ICML-IS 11137-2	217	74.724	60.2054	67.8509	NA
ICML-IS 11138-1	218	63.4217	58.7057	58.9582	67.4643
ICML-IS 11138-2	219	61.0099	61.2844	71.3907	69.003
ICML-IS 11139-1	220	59.5299	58.0444	71.4721	80.3673
ICML-IS 11139-2	221	62.9614	71.1585	76.7722	79.5378
ICML-IS 11140-1	222	65.2798	83.0006	73.6378	NA
ICML-IS 11140-2	223	64.5519	71.2033	70.3349	71.8764
ICML-IS 11141-1	224	61.9189	69.6806	62.5773	62.4997
ICML-IS 11143-1	225	58.5272	59.3381	68.7158	68.6837
ICML-IS 11143-2	226	61.6839	65.728	70.9714	69.3636
ICML-IS 11144-1	227	74.2264	57.4153	58.5811	91.5916
ICML-IS 11144-2	228	88.8346	87.6635	87.4572	78.9044
ICML-IS 11145-1	229	83.8947	98.2369	96.2407	83.5381
ICML-IS 11145-2	230	64.8056	61.9127	95.4826	61.2772
ICML-IS 11146-1	231	61.9193	82.9887	64.666	61.0657
ICML-IS 11146-2	232	61.4742	73.2199	78.8893	65.1402
ICML-IS 11147-1	233	73.6342	85.5345	73.2069	71.4169
ICML-IS 11147-2	234	74.1003	67.84	97.5088	94.2772
ICML-IS 11148-1	235	63.3732	74.3031	78.2928	70.0471
ICML-IS 11148-2	236	NA	76.6227	72.9085	76.4396
ICML-IS 11149-1	237	71.5113	98.999	82.2365	61.2772
ICML-IS 11149-2	238	95.8279	63.3465	81.0463	92.4873
ICML-IS 11150-1	239	NA	85.1548	74.8669	NA
ICML-IS 11150-2	240	74.2264	61.1976	74.8669	61.2772
ICML-IS 11151-1	241	76.6572	57.4228	65.3587	60.3475
ICML-IS 11151-2	242	62.4627	74.1849	51.2719	55.0667
ICML-IS 11152-1	243	74.2264	82.3117	74.8669	61.2772
ICML-IS 11152-2	244	62.2831	58.9942	67.7526	61.2772
ICML-IS 11153-1	245	61.7013	65.7677	74.8669	84.1837
ICML-IS 11153-2	246	NA	61.1976	79.154	NA
ICML-IS 11154-1	247	59.5901	59.7132	67.0433	64.296
ICML-IS 11154-2	248	74.2264	61.1976	76.0946	61.2772
ICML-IS 11155-1	249	61.226	57.2026	73.0968	71.2743
ICML-IS 11155-2	250	61.4279	59.4529	65.2414	71.5049
ICML-IS 11157-1	251	57.2025	85.2834	66.6628	74.3839
ICML-IS 11157-2	252	62.2407	69.3344	73.7021	73.7344
ICML-IS 11158-1	253	62.1114	68.1762	79.1066	81.4491
ICML-IS 11158-2	254	61.2233	60.1452	73.9954	71.2684
ICML-IS 11159-1	255	62.4248	68.8329	75.5525	80.1224
ICML-IS 11159-2	256	NA	63.1705	84.3787	82.8005
ICML-IS 11160-1	257	74.4	77.1175	79.4679	92.2108
ICML-IS 11160-2	258	63.7293	67.7274	92.9092	57.3943
ICML-IS 11161-1	259	74.2264	65.9991	51.0218	60.714
ICML-IS 11161-2	260	56.4166	61.4266	50.9232	61.2772
ICML-IS 11163-1	261	61.3239	73.3396	77.5732	70.09
ICML-IS 11163-2	262	61.8346	56.1549	58.6357	58.224
ICML-IS 11165-1	263	54.4152	61.1976	82.9131	76.62
ICML-IS 11165-2	264	74.6092	75.145	74.8669	61.2772
ICML-IS 11167-1	265	69.2622	84.2742	75.1269	74.1955
ICML-IS 11167-2	266	74.2264	61.1976	56.2872	67.5037
ICML-IS 11168-1	267	NA	81.816	66.7429	69.1575
ICML-IS 11168-2	268	62.9115	73.5102	77.5518	75.5846
ICML-IS 11169-1	269	62.4493	61.1469	70.2655	77.2735
ICML-IS 11169-2	270	67.1142	85.875	72.5298	61.2772
ICML-IS 11170-1	271	60.2316	51.507	83.9528	79.1383
ICML-IS 11170-2	272	58.2861	76.1963	66.9805	62.5336
ICML-IS 11171-1	273	60.1185	61.2616	74.8669	92.6882
ICML-IS 11171-2	274	58.5204	56.1412	52.1505	57.6692
ICML-IS 11172-1	275	72.3099	67.0534	75.5585	73.8014
ICML-IS 11172-2	276	58.7064	53.3182	65.8201	70.0752
ICML-IS 11173-1	277	74.2264	61.1976	78.3822	93.577
ICML-IS 11173-2	278	60.9337	67.1956	65.8021	68.6903
ICML-IS 11174-1	279	74.2264	61.1976	74.8669	81.3194
ICML-IS 11174-2	280	NA	66.0834	69.7788	61.2772
ICML-IS 11175-1	281	74.2264	90.0462	74.8669	NA
ICML-IS 11175-2	282	74.2264	61.1976	74.8669	91.1007
ICML-IS 11176-1	283	74.2264	90.2398	77.7843	61.2772
ICML-IS 11177-1	284	NA	57.272	74.8669	78.4385
ICML-IS 11178-1	285	62.5479	65.5703	72.8476	65.8874
ICML-IS 11178-2	286	56.4839	47.3471	57.8124	53.208
ICML-IS 11179-1	287	58.2586	61.3677	69.5607	57.3694
ICML-IS 11179-2	288	60.2462	61.0074	40.293	65.4742
ICML-IS 11180-1	289	66.2099	67.9365	64.2576	67.9065
ICML-IS 11180-1	290	67.5562	65.4275	70.5021	76.6481
ICML-IS 11181-1	291	60.9322	77.0929	67.9643	72.5865
ICML-IS 11181-2	292	62.9545	83.94	73.8822	61.2772
ICML-IS 11183-1	293	64.1751	56.9919	65.2013	61.2599
ICML-IS 11183-2	294	59.8513	56.5763	69.2339	59.9956
ICML-IS 11184-1	295	56.9015	NA	65.4148	61.2772
ICML-IS 11184-2	296	68.8236	61.5296	73.6932	61.2772
ICML-IS 11185-1	297	63.2848	60.4719	72.0894	67.677
ICML-IS 11185-2	298	76.6297	89.3635	96.304	77.4194
ICML-IS 11186-1	299	61.1209	58.3253	74.4512	64.3509
ICML-IS 11186-2	300	83.9093	64.2775	57.5826	70.3016
ICML-IS 11187-1	301	74.2264	80.9417	80.4295	61.2772
ICML-IS 11187-2	302	60.7739	88.9287	72.9764	NA
ICML-IS 11188-1	303	63.476	61.1976	66.1719	87.1447
ICML-IS 11188-2	304	70.7344	73.5074	81.5601	76.2434
ICML-IS 11189-1	305	75.3093	67.4274	74.8669	76.9299
ICML-IS 11189-2	306	74.2264	69.6818	83.0522	61.2772
ICML-IS 11191-1	307	71.089	61.2366	68.4702	61.2772
ICML-IS 11191-2	308	61.009	63.5342	74.8669	76.0585
ICML-IS 11192-1	309	67.2453	65.4124	74.8669	61.2772
ICML-IS 11192-2	310	65.9464	74.0803	74.8669	61.2772
ICML-IS 11193-1	311	72.7798	89.8083	86.4415	90.1806
ICML-IS 11193-2	312	66.8995	77.3373	75.1839	76.2072
ICML-IS 11194-1	313	59.4808	58.2438	72.474	56.7688
ICML-IS 11195-1	314	73.7426	83.1414	95.6766	77.3665
ICML-IS 11195-2	315	80.9485	82.8019	74.8669	61.2772
ICML-IS 11197-1	316	60.8275	58.3356	64.5542	61.4871
ICML-IS 11198-1	317	60.1613	61.4798	83.1224	69.4105
ICML-IS 11198-2	318	60.6728	55.9397	57.3375	68.9053
ICML-IS 11199-1	319	61.3897	65.1049	71.0247	76.4297
ICML-IS 11199-2	320	56.5443	62.9987	98.3676	91.1434
ICML-IS 11199-3	321	85.5243	77.9122	72.8133	74.516
ICML-IS 11200-1	322	71.4582	65.2696	76.5029	72.4824
ICML-IS 11200-2	323	60.4159	57.2093	63.2211	60.8226
ICML-IS 11201-1	324	89.9654	77.2869	74.8669	83.5824
ICML-IS 11201-2	325	75.0194	89.1911	42.7317	NA
ICML-IS 11202-1	326	74.2264	61.1976	74.8669	75.9224
ICML-IS 11204-1	327	58.0181	56.1898	62.7606	57.5393
ICML-IS 11204-2	328	NA	63.3709	52.6945	51.6485
ICML-IS 11205-1	329	61.4663	62.9743	84.5818	74.898
ICML-IS 11205-2	330	62.5267	85.5992	74.8669	87.4437
ICML-IS 11206-1	331	61.0076	64.0774	67.7371	51.0299
ICML-IS 11206-2	332	61.8	59.0151	74.8591	67.9561
ICML-IS 11212-1	333	74.2264	81.8565	62.5003	NA
ICML-IS 11215-1	334	83.5103	86.372	98.3238	82.2811
ICML-IS 11215-2	335	74.2264	86.005	72.6731	NA
SL 1-1	336	88.0615	59.7699	74.8669	61.2772
SL 2-1	337	68.9994	60.7291	93.0269	65.8752
SL 2-2	338	92.0997	61.1976	74.8669	61.2772
SL 3-1	339	87.0794	106.269	76.9427	77.4136
SL 3-2	340	81.571	61.1976	85.6181	61.2772
SL 4-1	341	76.6618	68.5544	77.7766	NA
SL 4-2	342	74.2264	61.1976	83.0157	NA
SL 5-1	343	74.2264	96.5934	89.6644	NA
SL 5-2	344	61.3114	68.2965	67.997	65.0734
Souna 3	SIII	NA	NA	72.7094	72.5658
ICMB88004	T	51.4949	51.3298	54.9655	56.4995

## Sheet: HSP_pred_spatial_corr
Genotype	ID	WW15	DS15	WW16	DS16
ICML-IS 11001-1	1	201.972	151.92	193.21	135.123
ICML-IS 11001-2	2	201.972	102.858	188.69	135.123
ICML-IS 11002-1	3	189.871	119.247	159.329	103.205
ICML-IS 11002-2	4	145.219	143.021	139.05	77.7975
ICML-IS 11003-1	5	181.158	123.571	167.764	123.865
ICML-IS 11003-2	6	173.374	71.9045	152.834	116.708
ICML-IS 11004-1	7	NA	137.135	118.824	114.737
ICML-IS 11004-2	8	123.287	102.715	135.05	136.961
ICML-IS 11005-1	9	NA	NA	174.326	120.489
ICML-IS 11005-2	10	NA	137.525	193.21	121.79
ICML-IS 11006-1	11	202.374	171.094	193.21	135.049
ICML-IS 11007-1	12	191.788	148.736	166.488	141.785
ICML-IS 11007-2	13	161.073	NA	160.297	123.378
ICML-IS 11007-3	14	172.204	139.974	137.002	101.215
ICML-IS 11008-1	15	185.591	112.014	142.205	136.966
ICML-IS 11008-2	16	184.596	113.25	159.82	155.281
ICML-IS 11009-1	17	235.584	191.209	172.11	135.123
ICML-IS 11010-1	18	158.852	89.9695	156.823	102.491
ICML-IS 11010-2	19	151.682	126.504	156.471	89.7401
ICML-IS 11011-1	20	122.383	73.6553	128.178	83.6879
ICML-IS 11011-2	21	168.911	133.984	202.474	131.541
ICML-IS 11012-1	22	126.343	88.2875	98.0814	77.556
ICML-IS 11012-2	23	223.813	140.317	133.113	135.123
ICML-IS 11013-1	24	130.047	67.4388	157.773	125.282
ICML-IS 11013-2	25	149.537	132.024	186.456	136.941
ICML-IS 11014-1	26	137.803	85.9114	67.4268	135.123
ICML-IS 11015-1	27	195.745	151.668	188.001	137.265
ICML-IS 11015-2	28	174.15	141.508	205.605	121.221
ICML-IS 11021-1	29	176.481	148.448	160.927	160.502
ICML-IS 11021-2	30	183.338	132.383	148.773	125.308
ICML-IS 11023-1	31	194.604	132.604	171.392	135.123
ICML-IS 11023-2	32	170.173	151.92	182.578	160.2
ICML-IS 11024-1	33	168.3	109.437	185.184	100.493
ICML-IS 11024-2	34	169.453	116.759	138.73	89.4125
ICML-IS 11025-1	35	156.748	107.71	131.638	135.123
ICML-IS 11025-2	36	192.362	137.208	168.474	127.701
ICML-IS 11026-1	37	203.844	176.595	148.71	146.71
ICML-IS 11026-2	38	150.819	120.375	152.591	86.768
ICML-IS 11028-1	39	128.05	116.099	121.013	151.262
ICML-IS 11029-1	40	201.972	151.92	193.21	135.123
ICML-IS 11029-2	41	201.972	151.92	193.21	135.123
ICML-IS 11030-1	42	140.11	128.801	154.968	101.842
ICML-IS 11030-2	43	167.819	103.375	193.21	135.123
ICML-IS 11031-1	44	245.327	208.749	185.466	125.04
ICML-IS 11032-1	45	195.06	149.222	193.21	NA
ICML-IS 11033-1	46	157.421	111.424	108.612	98.9105
ICML-IS 11033-2	47	201.972	151.92	183.169	135.123
ICML-IS 11034-1	48	93.7877	73.7361	114.357	56.063
ICML-IS 11034-2	49	104.054	103.108	193.21	135.123
ICML-IS 11035-1	50	239.842	199.308	193.21	135.123
ICML-IS 11035-2	51	206.865	241.46	193.21	135.123
ICML-IS 11036-1	52	201.972	151.92	117.922	65.3259
ICML-IS 11037-1	53	89.3143	63.7804	172.921	57.9248
ICML-IS 11037-2	54	65.385	49.1085	73.6725	23.605
ICML-IS 11039-1	55	182.787	139.103	220.136	135.123
ICML-IS 11039-2	56	191.178	164.9	173.454	98.8249
ICML-IS 11040-1	57	172.075	160.102	193.21	152.708
ICML-IS 11040-2	58	173.465	132.112	164.783	147.448
ICML-IS 11041-1	59	173.682	149.403	162.289	138.368
ICML-IS 11041-2	60	164.355	147.535	146.641	136.274
ICML-IS 11043-1	61	163.38	115.667	193.21	94.1308
ICML-IS 11043-2	62	153.921	110.83	120.968	151.153
ICML-IS 11044-1	63	139.532	151.92	193.21	135.123
ICML-IS 11044-2	64	201.972	151.92	193.21	135.123
ICML-IS 11045-1	65	211.229	203.417	203.368	109.74
ICML-IS 11045-2	66	229.942	170.293	157.594	126.664
ICML-IS 11046-1	67	113.317	111.329	193.21	135.123
ICML-IS 11046-2	68	154.769	160.699	193.21	135.123
ICML-IS 11047-1	69	162.965	127.496	160.334	106.673
ICML-IS 11047-2	70	188.284	119.386	169.298	137.912
ICML-IS 11048-1	71	161.581	122.343	173.523	94.5353
ICML-IS 11048-2	72	222.77	137.178	227.584	127.14
ICML-IS 11049-1	73	226.71	169.234	193.682	160.619
ICML-IS 11049-2	74	213.637	150.701	164.788	126.219
ICML-IS 11050-1	75	193.803	105.536	98.296	95.4054
ICML-IS 11050-2	76	136.572	119.379	171.568	126.829
ICML-IS 11051-1	77	NA	151.92	193.21	135.123
ICML-IS 11051-2	78	127.632	121.236	173.105	135.123
ICML-IS 11052-1	79	201.972	151.92	193.21	135.123
ICML-IS 11052-2	80	NA	NA	193.21	135.123
ICML-IS 11053-1	81	202.106	157.584	193.21	135.123
ICML-IS 11053-2	82	225.242	151.92	220.9	158.017
ICML-IS 11053-3	83	NA	145.614	161.842	62.5349
ICML-IS 11054-1	84	NA	111.605	197.649	128.682
ICML-IS 11054-2	85	180.56	114.942	155.147	128.724
ICML-IS 11055-1	86	162.921	157.073	152.328	122.855
ICML-IS 11055-2	87	205.656	184.468	173.796	97.2044
ICML-IS 11056-1	88	101.842	196.42	119.869	71.8582
ICML-IS 11056-2	89	119.262	69.8152	141.645	74.4215
ICML-IS 11057-1	90	201.972	NA	107.154	135.123
ICML-IS 11057-2	91	185.961	87.7494	137.5	92.7747
ICML-IS 11058-1	92	164.254	116.934	111.928	88.6017
ICML-IS 11060-1	93	201.972	98.786	198.495	135.123
ICML-IS 11060-2	94	201.972	151.92	168.674	135.123
ICML-IS 11061-1	95	160.986	147.46	173.965	142.067
ICML-IS 11061-2	96	184.409	169.835	161.159	164.077
ICML-IS 11062-1	97	129.967	126.274	143.219	130.295
ICML-IS 11062-2	98	177.982	142.318	102.974	155.192
ICML-IS 11064-1	99	141.591	126.228	56.6797	65.1404
ICML-IS 11064-2	100	184.148	151.92	67.6707	135.123
ICML-IS 11065-1	101	201.972	151.92	114.998	82.7764
ICML-IS 11066-1	102	175.279	108.356	73.5478	67.1311
ICML-IS 11066-2	103	116.885	85.6268	106.624	81.2632
ICML-IS 11067-1	104	191.564	158.785	179.191	114.875
ICML-IS 11067-2	105	199.769	120.095	155.331	132.121
ICML-IS 11068-1	106	154.498	129.604	157.323	131.387
ICML-IS 11068-2	107	139.612	105.196	128.036	59.3191
ICML-IS 11069-1	108	138.893	111.522	164.954	136.258
ICML-IS 11069-2	109	96.4836	92.6782	127.352	129.91
ICML-IS 11070-1	110	150.904	124.997	157.167	121.864
ICML-IS 11070-2	111	151.96	105.57	133.912	130.771
ICML-IS 11071-1	112	201.972	140.273	193.21	135.123
ICML-IS 11071-2	113	149.747	148.212	94.9941	151.036
ICML-IS 11072-1	114	235.619	145.169	178.995	121.334
ICML-IS 11072-2	115	163.057	155.767	185.716	135.123
ICML-IS 11073-1	116	155.118	81.1524	116.273	95.2126
ICML-IS 11073-2	117	153.83	137.246	168.223	154.1
ICML-IS 11074-1	118	199.95	140.319	164.892	151.459
ICML-IS 11074-2	119	163.435	125.896	125.809	104.461
ICML-IS 11075-1	120	174.737	110.557	166.379	135.123
ICML-IS 11075-2	121	196.342	106.895	193.21	164.919
ICML-IS 11076-1	122	NA	155.027	277.375	135.123
ICML-IS 11077-1	123	218.676	144.068	158.463	135.28
ICML-IS 11077-2	124	108.092	90.3514	150.419	97.4995
ICML-IS 11079-1	125	123.868	69.5191	114.709	140.954
ICML-IS 11079-2	126	141.913	124.494	122.662	126.037
ICML-IS 11081-1	127	201.972	151.92	193.21	135.123
ICML-IS 11081-2	128	201.972	151.92	193.21	135.123
ICML-IS 11082-1	129	244.037	180.533	237.14	135.123
ICML-IS 11082-2	130	192.447	157.75	249.351	170.904
ICML-IS 11083-1	131	173.372	147.564	193.21	135.123
ICML-IS 11084-1	132	164.129	73.4999	149.075	83.2787
ICML-IS 11084-2	133	151.404	132.774	106.792	135.123
ICML-IS 11089-1	134	254.262	151.92	193.21	135.123
ICML-IS 11089-2	135	201.972	151.92	193.21	135.123
ICML-IS 11090-1	136	201.972	178.038	193.21	135.123
ICML-IS 11090-2	137	201.972	151.92	193.21	135.123
ICML-IS 11090-3	138	167.638	147.213	168.367	145.575
ICML-IS 11091-1	139	186.545	151.92	193.21	135.123
ICML-IS 11092-1	140	194.945	110.157	123.74	171.92
ICML-IS 11092-2	141	189.455	146.629	163.453	158.177
ICML-IS 11093-1	142	179.291	129.827	160.454	111.842
ICML-IS 11093-2	143	153.597	126.462	176.614	133.856
ICML-IS 11094-1	144	246.107	124.478	154.331	92.4215
ICML-IS 11094-2	145	225.773	151.92	193.21	135.123
ICML-IS 11095-1	146	222.614	183.346	226.352	140.735
ICML-IS 11095-2	147	142.362	115.898	142.54	118.011
ICML-IS 11096-1	148	183.929	113.72	227.613	119.959
ICML-IS 11096-2	149	174.347	140.329	218.158	167.083
ICML-IS 11097-1	150	161.016	143.471	193.21	96.4149
ICML-IS 11097-2	151	135.566	151.92	163.012	135.123
ICML-IS 11098-1	152	181.166	122.375	170.636	87.8842
ICML-IS 11098-2	153	186.991	141.917	183.032	134.346
ICML-IS 11099-1	154	115.145	42.1104	193.21	135.123
ICML-IS 11099-2	155	149.78	82.7465	141.968	102.204
ICML-IS 11100-1	156	201.582	122.088	153.908	131.004
ICML-IS 11100-2	157	190.286	122.532	193.21	103.635
ICML-IS 11101-1	158	201.972	151.92	170.589	135.123
ICML-IS 11101-2	159	147.05	151.92	168.921	135.123
ICML-IS 11102-1	160	145.863	117.743	135.448	135.032
ICML-IS 11102-2	161	152.619	129.225	225.369	98.2772
ICML-IS 11103-1	162	109.53	99.5874	193.21	78.1741
ICML-IS 11103-2	163	184.53	135.046	139.522	128.434
ICML-IS 11104-1	164	165.217	151.92	193.21	135.123
ICML-IS 11104-2	165	166.972	149.072	155.01	123.766
ICML-IS 11105-1	166	151.491	129.229	137.611	88.702
ICML-IS 11105-2	167	157.892	128.438	134.131	105.136
ICML-IS 11106-1	168	163.924	122.536	161.218	135.123
ICML-IS 11106-2	169	205.103	145.223	212.422	149.497
ICML-IS 11107-1	170	261.683	179.449	209.011	173.231
ICML-IS 11107-2	171	153.065	145.253	148.273	161.667
ICML-IS 11108-1	172	196.551	159.248	141.719	127.141
ICML-IS 11108-2	173	157.737	138.531	213.518	NA
ICML-IS 11109-1	174	185.54	177.438	193.21	135.123
ICML-IS 11109-2	175	169.985	131.308	193.21	135.123
ICML-IS 11110-1	176	159.212	161.387	165.172	92.6367
ICML-IS 11110-2	177	146.155	151.92	154.153	123.599
ICML-IS 11111-1	178	170.051	103.084	193.21	93.9959
ICML-IS 11111-2	179	150.145	136.867	166.653	116.028
ICML-IS 11112-1	180	225.145	181.355	190.993	104.362
ICML-IS 11112-2	181	142.4	112.856	193.21	80.977
ICML-IS 11114-1	182	129.746	131.577	170.218	108.654
ICML-IS 11114-2	183	149.126	117.932	152.845	85.7331
ICML-IS 11115-1	184	242.527	151.92	193.21	NA
ICML-IS 11115-2	185	174.517	125.272	193.21	135.123
ICML-IS 11116-1	186	207.29	145.049	124.993	155.733
ICML-IS 11116-2	187	212.492	188.601	224.38	146.511
ICML-IS 11117-1	188	166.025	194.812	232.847	NA
ICML-IS 11117-2	189	204.371	151.451	203.656	176.27
ICML-IS 11119-1	190	182.148	145.587	193.21	135.123
ICML-IS 11119-2	191	177.162	156.04	207.939	138.172
ICML-IS 11120-1	192	141.676	93.3771	141.749	93.3812
ICML-IS 11120-2	193	183.795	121.927	194.194	135.123
ICML-IS 11121-1	194	223.47	151.92	193.21	135.123
ICML-IS 11121-2	195	166.483	83.6346	138.357	135.123
ICML-IS 11123-1	196	147.023	135.953	185.036	111.31
ICML-IS 11123-2	197	211.48	143.464	225.005	188.975
ICML-IS 11124-1	198	105.052	144.88	77.0772	92.8543
ICML-IS 11124-2	199	81.2529	60.4727	78.8692	70.0871
ICML-IS 11125-1	200	217.459	120.804	193.21	89.1036
ICML-IS 11126-1	201	126.179	99.806	113.508	72.0565
ICML-IS 11127-1	202	177.017	83.896	215.736	NA
ICML-IS 11127-2	203	117.346	102.046	89.9044	135.123
ICML-IS 11128-1	204	186.824	153.819	193.21	137.254
ICML-IS 11128-2	205	151.181	151.92	156.273	135.123
ICML-IS 11130-1	206	140.546	156.772	200.455	98.9475
ICML-IS 11131-1	207	165.229	146.678	143.767	94.1543
ICML-IS 11131-2	208	132.006	91.3458	143.493	95.5313
ICML-IS 11133-1	209	201.972	151.92	193.21	135.123
ICML-IS 11133-2	210	201.972	151.92	193.21	135.123
ICML-IS 11134-1	211	144.399	100.465	193.21	135.123
ICML-IS 11134-2	212	150.895	114.166	215.089	87.0583
ICML-IS 11135-1	213	125.075	55.6068	116.688	85.1692
ICML-IS 11136-1	214	201.972	151.92	193.21	135.123
ICML-IS 11136-2	215	201.972	151.92	193.21	135.123
ICML-IS 11137-1	216	158.097	102.826	152.693	101.955
ICML-IS 11137-2	217	201.972	154.515	173.605	NA
ICML-IS 11138-1	218	180.508	115.966	200.018	88.9879
ICML-IS 11138-2	219	185.748	127.196	143.074	130.445
ICML-IS 11139-1	220	106.199	72.2749	131.703	445.061
ICML-IS 11139-2	221	114.102	61.4535	128.874	87.6399
ICML-IS 11140-1	222	233.906	99.7308	228.293	NA
ICML-IS 11140-2	223	183.987	105.874	216.447	140.321
ICML-IS 11141-1	224	140.944	91.6074	161.004	128.348
ICML-IS 11143-1	225	136.444	79.964	156.261	74.9404
ICML-IS 11143-2	226	144.185	87.6765	152.102	92.2205
ICML-IS 11144-1	227	218.847	155.267	193.21	154.507
ICML-IS 11144-2	228	155.872	151.92	193.21	98.8271
ICML-IS 11145-1	229	202.23	124.78	175.551	135.123
ICML-IS 11145-2	230	205.294	207.067	193.21	135.123
ICML-IS 11146-1	231	156.888	136.926	117.837	77.1781
ICML-IS 11146-2	232	169.711	122.691	158.389	121.515
ICML-IS 11147-1	233	181.61	151.92	144.798	104.054
ICML-IS 11147-2	234	201.703	238.397	193.21	135.123
ICML-IS 11148-1	235	147.112	97.3384	141.661	100.264
ICML-IS 11148-2	236	NA	109.712	158.594	115.417
ICML-IS 11149-1	237	155.036	214.243	179.269	95.5579
ICML-IS 11149-2	238	224.772	151.92	161.322	125.966
ICML-IS 11150-1	239	NA	241.54	193.21	NA
ICML-IS 11150-2	240	201.972	151.92	193.21	135.123
ICML-IS 11151-1	241	153.921	103.96	131.003	108.041
ICML-IS 11151-2	242	133.705	93.9752	152.442	119.152
ICML-IS 11152-1	243	201.972	151.92	193.21	135.123
ICML-IS 11152-2	244	131.879	151.92	104.785	135.123
ICML-IS 11153-1	245	87.5386	84.2795	193.21	135.123
ICML-IS 11153-2	246	NA	151.92	215.767	NA
ICML-IS 11154-1	247	170.169	99.8503	129.256	112.3
ICML-IS 11154-2	248	201.972	151.92	118.943	135.123
ICML-IS 11155-1	249	162.879	134.351	96.8905	92.3727
ICML-IS 11155-2	250	196.581	129.241	133.394	118.425
ICML-IS 11157-1	251	146.422	66.8362	98.1299	81.5087
ICML-IS 11157-2	252	151.888	94.7649	130.195	117.248
ICML-IS 11158-1	253	140.993	100.959	124.445	77.5041
ICML-IS 11158-2	254	142.459	134.735	134.333	102.396
ICML-IS 11159-1	255	156.406	83.4718	140.63	92.0894
ICML-IS 11159-2	256	NA	72.3513	92.9561	105.215
ICML-IS 11160-1	257	121.563	103.908	193.21	106.467
ICML-IS 11160-2	258	166.099	129.477	95.3631	104.7
ICML-IS 11161-1	259	201.972	120.91	117.86	72.2977
ICML-IS 11161-2	260	201.972	82.4013	119.605	135.123
ICML-IS 11163-1	261	147.877	111.409	143.073	91.3073
ICML-IS 11163-2	262	158.567	96.1844	178.27	119.66
ICML-IS 11165-1	263	213.829	138.065	151.291	160.72
ICML-IS 11165-2	264	188.881	139.646	193.21	135.123
ICML-IS 11167-1	265	195.32	153.17	126.614	96.3985
ICML-IS 11167-2	266	201.972	151.92	137.734	120.796
ICML-IS 11168-1	267	NA	102.502	140.641	111.953
ICML-IS 11168-2	268	170.787	70.3252	193.126	152.702
ICML-IS 11169-1	269	157.996	99.256	126.429	98.1651
ICML-IS 11169-2	270	143.706	151.92	87.6731	135.123
ICML-IS 11170-1	271	160.799	106.855	177.095	78.9083
ICML-IS 11170-2	272	214.67	143.355	151.541	98.5836
ICML-IS 11171-1	273	169.396	105.871	193.21	103.523
ICML-IS 11171-2	274	146.703	106.978	167.166	126.177
ICML-IS 11172-1	275	153.089	109.27	208.504	148.382
ICML-IS 11172-2	276	175.485	110.601	126.431	101.483
ICML-IS 11173-1	277	182.266	151.92	184.204	135.123
ICML-IS 11173-2	278	130.625	121.331	246.225	121.528
ICML-IS 11174-1	279	201.972	151.92	193.21	135.123
ICML-IS 11174-2	280	NA	122.216	132.971	135.123
ICML-IS 11175-1	281	201.972	157.834	193.21	NA
ICML-IS 11175-2	282	149.121	144.286	193.21	185.995
ICML-IS 11176-1	283	201.972	154.724	147.205	135.123
ICML-IS 11177-1	284	NA	130.874	193.21	135.123
ICML-IS 11178-1	285	179.982	121.194	166.117	60.2285
ICML-IS 11178-2	286	110.978	61.3959	95.7079	104.845
ICML-IS 11179-1	287	140.941	101.312	144.428	117.688
ICML-IS 11179-2	288	176.522	64.1663	176.917	139.82
ICML-IS 11180-1	289	120.567	90.663	169.25	110.075
ICML-IS 11180-1	290	137.041	106.554	187.379	117.612
ICML-IS 11181-1	291	150.479	105.092	165.187	119.418
ICML-IS 11181-2	292	207.521	105.437	204.002	137.294
ICML-IS 11183-1	293	169.283	164.831	178.65	143.648
ICML-IS 11183-2	294	145.233	114.446	100.441	82.543
ICML-IS 11184-1	295	168.968	NA	126.56	135.123
ICML-IS 11184-2	296	119.605	127.778	167.979	135.123
ICML-IS 11185-1	297	135.746	102.112	142.68	115.789
ICML-IS 11185-2	298	167.278	178.962	193.21	144.305
ICML-IS 11186-1	299	92.8128	88.2659	105.754	71.6365
ICML-IS 11186-2	300	155.384	94.5849	199.462	118.154
ICML-IS 11187-1	301	158.279	114.364	92.4018	83.1986
ICML-IS 11187-2	302	118.728	151.92	210.694	NA
ICML-IS 11188-1	303	148.871	55.3868	160.627	135.123
ICML-IS 11188-2	304	138.358	177.846	122.62	122.743
ICML-IS 11189-1	305	157.412	107.243	193.21	103.716
ICML-IS 11189-2	306	183.468	141.234	159.448	135.123
ICML-IS 11191-1	307	142.728	67.0396	108.572	135.123
ICML-IS 11191-2	308	107.685	87.3204	193.21	52.3939
ICML-IS 11192-1	309	146.013	147.784	193.21	135.123
ICML-IS 11192-2	310	190.951	144.458	193.21	135.123
ICML-IS 11193-1	311	151.369	80.0478	187.626	135.339
ICML-IS 11193-2	312	164.78	119.872	151.668	211.772
ICML-IS 11194-1	313	126.082	91.784	140.281	109.397
ICML-IS 11195-1	314	136.482	126.236	193.21	136.698
ICML-IS 11195-2	315	191.367	146.123	193.21	135.123
ICML-IS 11197-1	316	159.936	109.085	148.607	112.072
ICML-IS 11198-1	317	114.339	103.378	199.939	112.067
ICML-IS 11198-2	318	205.221	173.072	212.791	182.201
ICML-IS 11199-1	319	180.133	127.027	142.999	113.752
ICML-IS 11199-2	320	143.587	93.5649	193.21	111.089
ICML-IS 11199-3	321	157.748	94.5518	125.731	101.805
ICML-IS 11200-1	322	157.842	96.9044	174.621	102.572
ICML-IS 11200-2	323	238.625	130.125	140.234	83.3279
ICML-IS 11201-1	324	180.122	166.557	193.21	149.138
ICML-IS 11201-2	325	157.846	126.685	187.395	NA
ICML-IS 11202-1	326	157.568	151.92	193.21	76.2159
ICML-IS 11204-1	327	147.504	76.1453	163.423	71.0237
ICML-IS 11204-2	328	NA	99.1648	104.125	128.042
ICML-IS 11205-1	329	155.714	112.01	174.522	163.445
ICML-IS 11205-2	330	148.866	151.92	193.21	128.699
ICML-IS 11206-1	331	150.987	103.868	124.164	135.123
ICML-IS 11206-2	332	157.587	119.647	149.679	81.6328
ICML-IS 11212-1	333	201.972	83.1977	207.579	NA
ICML-IS 11215-1	334	211.357	151.92	193.21	185.113
ICML-IS 11215-2	335	177.613	151.92	197.35	NA
SL 1-1	336	127.345	151.92	193.21	135.123
SL 2-1	337	162.475	150.657	120.751	155.521
SL 2-2	338	254.752	151.92	193.21	135.123
SL 3-1	339	132.069	153.043	185.557	99.0419
SL 3-2	340	99.286	151.92	193.21	135.123
SL 4-1	341	161.397	104.44	144.699	NA
SL 4-2	342	161.602	151.92	202.685	NA
SL 5-1	343	201.972	151.92	103.618	NA
SL 5-2	344	182.128	137.956	124.041	120.366
Souna 3	SIII	NA	NA	228.569	156.642
ICMB88004	T	109.098	64.828	73.1783	65.5389

## Sheet: IR_pred_spatial_corr
Genotype	ID	WW15	DS15	WW16	DS16
ICML-IS 11001-1	1	-0.0405832	0.105161	0.201401	0.144459
ICML-IS 11001-2	2	0.0455981	0.0672061	0.290018	0.144459
ICML-IS 11002-1	3	0.0492355	0.287818	0.230036	0.227664
ICML-IS 11002-2	4	0.165628	0.0491808	0.211155	0.247387
ICML-IS 11003-1	5	0.133465	-0.0704889	0.0943113	0.130948
ICML-IS 11003-2	6	0.110208	0.112295	0.250397	0.166063
ICML-IS 11004-1	7	NA	0.197371	0.0720433	0.247325
ICML-IS 11004-2	8	0.0892336	0.38542	0.273729	0.360453
ICML-IS 11005-1	9	NA	NA	0.105678	0.125104
ICML-IS 11005-2	10	NA	0.105161	0.201401	0.144459
ICML-IS 11006-1	11	0.0980024	0.0474765	0.201401	0.132274
ICML-IS 11007-1	12	0.203394	0.17052	0.462894	0.224337
ICML-IS 11007-2	13	0.202101	NA	0.0892902	0.0569076
ICML-IS 11007-3	14	0.14249	0.0548409	0.282604	0.193891
ICML-IS 11008-1	15	0.080572	-0.0553222	0.167655	0.0831198
ICML-IS 11008-2	16	0.0463788	0.081993	0.0530379	0.144459
ICML-IS 11009-1	17	-0.0157768	0.105161	-0.0107792	0.144459
ICML-IS 11010-1	18	0.152856	0.275228	0.15703	0.189029
ICML-IS 11010-2	19	-0.0405832	0.0445614	0.0712363	0.199389
ICML-IS 11011-1	20	0.0989477	-0.00965738	0.370677	0.211084
ICML-IS 11011-2	21	0.0558571	0.127826	0.201401	0.175795
ICML-IS 11012-1	22	-0.0591297	-0.026056	0.237977	0.0682509
ICML-IS 11012-2	23	-0.0405832	0.105161	0.0750779	0.160747
ICML-IS 11013-1	24	0.309399	-0.0177039	0.277969	0.179875
ICML-IS 11013-2	25	0.121899	0.095721	0.169248	0.243391
ICML-IS 11014-1	26	0.121571	0.146651	0.201401	0.144459
ICML-IS 11015-1	27	0.145395	-0.107534	0.0897429	0.144459
ICML-IS 11015-2	28	0.185035	0.133946	0.0982915	0.0349886
ICML-IS 11021-1	29	0.119601	0.140796	0.156309	0.12377
ICML-IS 11021-2	30	0.0701375	0.108947	0.138191	0.128689
ICML-IS 11023-1	31	0.0138154	0.105161	0.125287	0.144459
ICML-IS 11023-2	32	0.141395	0.153101	0.166205	0.15469
ICML-IS 11024-1	33	0.118755	0.105161	0.0464151	0.0164683
ICML-IS 11024-2	34	0.0933407	0.0545357	-0.00402587	0.0749401
ICML-IS 11025-1	35	0.139748	0.142182	0.127878	0.144459
ICML-IS 11025-2	36	0.103653	0.230486	0.0389159	0.156741
ICML-IS 11026-1	37	0.201785	-0.0239774	0.223245	0.121727
ICML-IS 11026-2	38	0.173144	0.105161	0.135009	0.0417559
ICML-IS 11028-1	39	-0.0405832	-0.0323003	0.10385	0.144459
ICML-IS 11029-1	40	-0.0405832	0.105161	0.201401	0.144459
ICML-IS 11029-2	41	-0.0481369	0.105161	0.201401	0.144459
ICML-IS 11030-1	42	0.10095	0.232269	0.262053	0.173173
ICML-IS 11030-2	43	0.0358571	0.105161	0.201401	0.144459
ICML-IS 11031-1	44	0.102236	0.176355	0.0320769	0.256191
ICML-IS 11032-1	45	0.014922	-0.0517915	0.201401	NA
ICML-IS 11033-1	46	0.223353	0.171331	0.148433	0.167101
ICML-IS 11033-2	47	0.0740121	0.16741	0.0662571	0.144459
ICML-IS 11034-1	48	-0.0405832	-0.0267096	0.138823	0.093363
ICML-IS 11034-2	49	0.0693238	0.0911172	0.201401	0.144459
ICML-IS 11035-1	50	-0.0405832	0.105161	0.201401	0.144459
ICML-IS 11035-2	51	0.428335	-0.0431501	0.201401	0.144459
ICML-IS 11036-1	52	-0.0405832	0.105161	0.201401	0.144459
ICML-IS 11037-1	53	0.288585	0.255903	0.118159	0.322107
ICML-IS 11037-2	54	0.426682	0.105161	0.415545	0.207152
ICML-IS 11039-1	55	0.228296	0.105161	0.125736	0.144459
ICML-IS 11039-2	56	0.159482	0.0519391	0.155262	0.679353
ICML-IS 11040-1	57	0.151961	0.183665	0.134834	0.0975526
ICML-IS 11040-2	58	0.125062	0.0887878	0.200449	0.104948
ICML-IS 11041-1	59	0.231911	0.288632	0.245331	0.125816
ICML-IS 11041-2	60	0.238079	0.185916	0.293553	0.137478
ICML-IS 11043-1	61	0.0837477	0.0185098	0.201401	0.110068
ICML-IS 11043-2	62	0.129381	0.103584	0.157718	0.151909
ICML-IS 11044-1	63	-0.0405832	0.105161	0.201401	0.144459
ICML-IS 11044-2	64	-0.0405832	0.105161	0.201401	0.144459
ICML-IS 11045-1	65	-0.0405832	0.314292	0.257708	-0.000564414
ICML-IS 11045-2	66	-0.0319435	0.0503836	0.150048	0.236132
ICML-IS 11046-1	67	0.0813208	0.0882363	0.201401	0.144459
ICML-IS 11046-2	68	0.0118227	0.105161	0.201401	0.144459
ICML-IS 11047-1	69	0.196105	0.268721	0.280731	0.321965
ICML-IS 11047-2	70	0.0892278	0.0996116	0.251174	0.279166
ICML-IS 11048-1	71	0.136084	0.0549627	0.159269	0.317045
ICML-IS 11048-2	72	-0.0405832	0.163386	0.191275	-0.0318119
ICML-IS 11049-1	73	0.103762	0.0565711	0.169196	0.0870745
ICML-IS 11049-2	74	0.11218	-0.103029	0.0903146	0.169537
ICML-IS 11050-1	75	0.136536	0.0260009	0.2525	0.196178
ICML-IS 11050-2	76	0.090129	-0.103388	0.105136	0.148384
ICML-IS 11051-1	77	NA	0.105161	0.201401	0.144459
ICML-IS 11051-2	78	0.160323	0.0878098	0.212957	0.144459
ICML-IS 11052-1	79	-0.0405832	0.105161	0.201401	0.144459
ICML-IS 11052-2	80	NA	NA	0.201401	0.144459
ICML-IS 11053-1	81	0.0261094	-0.0296659	0.201401	0.144459
ICML-IS 11053-2	82	0.0446998	0.0110292	0.144805	0.672207
ICML-IS 11053-3	83	NA	0.371402	0.248075	0.135755
ICML-IS 11054-1	84	NA	0.219352	0.247779	0.227887
ICML-IS 11054-2	85	0.101449	0.0253951	0.0759656	0.0554407
ICML-IS 11055-1	86	-0.0506624	0.105161	0.125608	0.102148
ICML-IS 11055-2	87	0.168099	0.101079	0.0969402	0.237346
ICML-IS 11056-1	88	0.394968	0.143719	0.23079	0.291071
ICML-IS 11056-2	89	0.182248	0.306898	0.259352	0.144459
ICML-IS 11057-1	90	-0.0405832	NA	0.10551	0.144459
ICML-IS 11057-2	91	0.173902	0.00439598	0.234608	0.211495
ICML-IS 11058-1	92	0.323201	0.166842	0.196666	0.276458
ICML-IS 11060-1	93	-0.0405832	0.00281386	0.0264664	0.144459
ICML-IS 11060-2	94	-0.0405832	0.105161	0.0135249	0.144459
ICML-IS 11061-1	95	0.0432469	0.105161	0.273863	0.301962
ICML-IS 11061-2	96	-0.0239348	0.0828941	0.0415434	0.129587
ICML-IS 11062-1	97	0.0748516	0.190092	0.224015	0.131942
ICML-IS 11062-2	98	0.00108546	0.00860239	0.00520921	0.015502
ICML-IS 11064-1	99	0.0435501	0.105161	0.21258	0.20175
ICML-IS 11064-2	100	-0.0405832	0.105161	0.151725	0.144459
ICML-IS 11065-1	101	-0.0405832	0.105161	0.0713528	0.0707375
ICML-IS 11066-1	102	0.185078	0.0292076	0.425347	0.123732
ICML-IS 11066-2	103	0.206173	0.388214	0.328265	0.242305
ICML-IS 11067-1	104	-0.0350661	0.248647	0.296625	0.147119
ICML-IS 11067-2	105	0.198235	0.00392614	0.229607	0.184552
ICML-IS 11068-1	106	-0.0405832	0.156085	0.244197	0.0701061
ICML-IS 11068-2	107	0.255818	0.176122	0.346957	0.182173
ICML-IS 11069-1	108	0.127453	0.103556	0.265506	0.322702
ICML-IS 11069-2	109	0.296181	0.030443	0.217002	0.314673
ICML-IS 11070-1	110	0.1774	0.2973	0.107744	0.19545
ICML-IS 11070-2	111	0.0784454	0.0335101	0.233401	0.194025
ICML-IS 11071-1	112	-0.0405832	0.105161	0.201401	0.144459
ICML-IS 11071-2	113	-0.0266464	-0.00966303	0.27544	0.0943469
ICML-IS 11072-1	114	0.0954649	0.112889	0.0985603	0.0219204
ICML-IS 11072-2	115	-0.0405832	0.105161	0.153061	0.144459
ICML-IS 11073-1	116	-0.0405832	0.0675924	0.146025	0.155513
ICML-IS 11073-2	117	0.259179	0.195017	0.252301	0.185885
ICML-IS 11074-1	118	0.179338	0.0326657	0.177386	0.210408
ICML-IS 11074-2	119	0.103776	-0.0243693	0.229189	0.220463
ICML-IS 11075-1	120	0.161226	-0.0889425	0.0624243	0.144459
ICML-IS 11075-2	121	0.0649988	0.01192	-0.0185892	-0.0555346
ICML-IS 11076-1	122	NA	-0.0103527	0.128416	0.144459
ICML-IS 11077-1	123	0.00951621	0.0518224	0.110477	0.0614151
ICML-IS 11077-2	124	0.110805	0.105161	0.236479	0.123698
ICML-IS 11079-1	125	0.0921484	0.128745	0.251674	0.144459
ICML-IS 11079-2	126	0.263498	0.105161	0.194846	0.0394222
ICML-IS 11081-1	127	-0.0405832	0.105161	0.201401	0.144459
ICML-IS 11081-2	128	-0.0405832	0.105161	0.201401	0.144459
ICML-IS 11082-1	129	-0.0420576	0.013397	0.101843	0.144459
ICML-IS 11082-2	130	0.0550086	0.152439	0.19742	0.12069
ICML-IS 11083-1	131	0.0902	0.255477	0.201401	0.144459
ICML-IS 11084-1	132	0.406477	0.255472	0.297735	0.187063
ICML-IS 11084-2	133	0.149122	0.105161	0.281962	0.144459
ICML-IS 11089-1	134	-0.0405832	0.0441829	0.119014	0.144459
ICML-IS 11089-2	135	-0.0405832	0.105161	0.201401	0.144459
ICML-IS 11090-1	136	-0.0405832	0.08527	0.201401	0.144459
ICML-IS 11090-2	137	-0.0405832	0.105161	0.201401	0.144459
ICML-IS 11090-3	138	0.000718755	0.105161	0.252827	0.354386
ICML-IS 11091-1	139	0.0925339	0.105161	0.067423	0.144459
ICML-IS 11092-1	140	0.178064	0.231522	0.135082	0.16531
ICML-IS 11092-2	141	0.141405	-0.0433849	0.0316979	0.109743
ICML-IS 11093-1	142	-0.0405832	-0.101141	0.262701	0.214449
ICML-IS 11093-2	143	-0.0405832	0.0959274	0.301473	0.225989
ICML-IS 11094-1	144	-0.0174022	0.142049	0.276746	0.0850113
ICML-IS 11094-2	145	-0.0405832	0.105161	0.0406188	0.100658
ICML-IS 11095-1	146	0.0209245	0.100358	-0.00936588	0.144459
ICML-IS 11095-2	147	0.352507	0.246248	0.278128	0.224269
ICML-IS 11096-1	148	0.161732	0.134056	0.106154	0.070022
ICML-IS 11096-2	149	0.119406	0.252911	0.165071	0.128792
ICML-IS 11097-1	150	0.201196	0.337947	0.201401	0.152557
ICML-IS 11097-2	151	0.018086	0.192667	0.154847	-0.0222093
ICML-IS 11098-1	152	0.0814686	0.0764315	0.1108	0.204067
ICML-IS 11098-2	153	-0.0405832	0.24375	0.168349	0.178903
ICML-IS 11099-1	154	-0.0405832	0.00222214	0.201401	0.144459
ICML-IS 11099-2	155	0.156234	0.286032	0.212758	0.147708
ICML-IS 11100-1	156	0.105176	0.121103	0.103342	0.131599
ICML-IS 11100-2	157	-0.0444046	0.251413	0.201401	0.0954188
ICML-IS 11101-1	158	-0.0405832	0.105161	0.0834696	0.144459
ICML-IS 11101-2	159	-0.0405832	0.105161	0.0292499	0.144459
ICML-IS 11102-1	160	0.256898	0.106628	0.109986	0.246439
ICML-IS 11102-2	161	0.0454842	0.216054	0.177699	0.117772
ICML-IS 11103-1	162	0.157035	0.0929315	0.177839	0.119929
ICML-IS 11103-2	163	0.0670509	0.175563	0.111851	0.0260879
ICML-IS 11104-1	164	0.0583207	0.105161	0.201401	0.144459
ICML-IS 11104-2	165	0.0459256	0.206941	0.190109	0.124288
ICML-IS 11105-1	166	-0.0421239	0.0127747	0.175376	0.0957725
ICML-IS 11105-2	167	-0.0434482	0.105161	0.0762669	0.121779
ICML-IS 11106-1	168	0.134656	0.105161	0.198182	0.144459
ICML-IS 11106-2	169	0.168402	0.208183	0.280977	0.205263
ICML-IS 11107-1	170	0.0752254	0.105161	0.0681934	0.0999713
ICML-IS 11107-2	171	0.0566753	0.380084	0.158639	0.09889
ICML-IS 11108-1	172	0.0970166	0.105161	0.326518	0.27758
ICML-IS 11108-2	173	0.0721986	0.188178	0.181676	NA
ICML-IS 11109-1	174	0.0719523	-0.101796	0.201401	0.144459
ICML-IS 11109-2	175	0.156832	0.105161	0.145566	0.144459
ICML-IS 11110-1	176	0.100277	0.105161	0.32375	0.293614
ICML-IS 11110-2	177	0.0932657	-0.19354	0.135398	0.203068
ICML-IS 11111-1	178	-0.0405832	0.197115	0.201401	0.210239
ICML-IS 11111-2	179	0.0372544	0.277794	0.297095	0.233383
ICML-IS 11112-1	180	-0.0405832	0.105161	0.129886	0.151123
ICML-IS 11112-2	181	0.0560075	-0.00914724	0.150097	0.179171
ICML-IS 11114-1	182	0.0855855	-0.0266338	0.154817	0.0663212
ICML-IS 11114-2	183	0.193282	0.245601	0.060303	0.379375
ICML-IS 11115-1	184	-0.0385586	0.105161	0.0775279	NA
ICML-IS 11115-2	185	0.0725127	0.0641522	0.0541348	0.144459
ICML-IS 11116-1	186	0.176058	0.0940601	0.17359	0.224015
ICML-IS 11116-2	187	0.0243135	0.0374567	0.153138	0.158945
ICML-IS 11117-1	188	0.0654463	0.155293	0.183117	NA
ICML-IS 11117-2	189	-0.0127729	-0.0167674	0.228194	0.144459
ICML-IS 11119-1	190	-0.0405832	0.105161	0.201401	0.144459
ICML-IS 11119-2	191	0.0349957	-0.0905514	0.199665	0.203624
ICML-IS 11120-1	192	0.198692	0.224916	0.118609	0.207779
ICML-IS 11120-2	193	0.185622	0.0963408	0.263944	0.144459
ICML-IS 11121-1	194	-0.0405832	0.105161	0.201401	0.144459
ICML-IS 11121-2	195	0.0518433	-0.0338064	0.164734	0.243087
ICML-IS 11123-1	196	0.0448965	0.0862394	0.127914	0.144459
ICML-IS 11123-2	197	0.170597	0.253966	0.207649	0.144459
ICML-IS 11124-1	198	0.210901	0.328667	0.210307	0.205193
ICML-IS 11124-2	199	-0.0405832	0.33924	0.201401	0.289333
ICML-IS 11125-1	200	-0.0405832	0.154386	0.195847	0.144459
ICML-IS 11126-1	201	0.261461	0.250376	0.26425	0.211312
ICML-IS 11127-1	202	-0.0405832	-0.0659093	0.216054	NA
ICML-IS 11127-2	203	0.209346	0.27536	0.096597	0.144459
ICML-IS 11128-1	204	0.284384	0.244123	0.0767075	0.0988135
ICML-IS 11128-2	205	-0.0405832	0.105161	0.213865	-0.0582645
ICML-IS 11130-1	206	0.0506815	0.0832378	0.143482	0.0249511
ICML-IS 11131-1	207	0.228567	0.150964	0.281244	0.185497
ICML-IS 11131-2	208	0.120531	0.166385	0.278155	0.271055
ICML-IS 11133-1	209	-0.0405832	0.105161	0.201401	0.0136534
ICML-IS 11133-2	210	-0.0405832	0.105161	0.201401	0.144459
ICML-IS 11134-1	211	-0.0405832	0.217717	0.201401	0.4584
ICML-IS 11134-2	212	0.0626119	0.15201	0.126761	-0.0218133
ICML-IS 11135-1	213	0.34942	0.331016	0.194672	0.277546
ICML-IS 11136-1	214	-0.0405832	0.105161	0.201401	0.144459
ICML-IS 11136-2	215	-0.0405832	0.105161	0.201401	0.144459
ICML-IS 11137-1	216	0.101312	0.231773	0.145689	0.230801
ICML-IS 11137-2	217	-0.0405832	-0.118941	0.165619	NA
ICML-IS 11138-1	218	0.130871	0.254805	0.272316	0.249792
ICML-IS 11138-2	219	0.127233	-0.00184687	0.0795299	0.0617544
ICML-IS 11139-1	220	0.0962927	0.0562321	0.27756	0.110786
ICML-IS 11139-2	221	0.159832	0.161304	0.20666	-0.0050499
ICML-IS 11140-1	222	0.110554	-0.032532	0.157958	NA
ICML-IS 11140-2	223	0.093983	0.0958757	0.263326	0.15745
ICML-IS 11141-1	224	0.223573	0.294133	0.126782	0.106677
ICML-IS 11143-1	225	0.26307	-0.0974072	0.310016	0.229283
ICML-IS 11143-2	226	0.117503	-0.0250772	0.235417	0.30728
ICML-IS 11144-1	227	-0.0442995	0.0156373	0.201401	0.144459
ICML-IS 11144-2	228	0.00528184	0.105161	0.165956	0.0796632
ICML-IS 11145-1	229	-0.0380031	0.026758	0.111057	0.144459
ICML-IS 11145-2	230	0.449066	0.105161	0.306738	0.144459
ICML-IS 11146-1	231	0.0743178	0.0441348	0.220631	0.264108
ICML-IS 11146-2	232	0.137356	0.0344043	0.0305868	0.0630966
ICML-IS 11147-1	233	0.164546	0.14872	0.240542	0.254252
ICML-IS 11147-2	234	0.0506884	0.105161	0.201401	0.0555534
ICML-IS 11148-1	235	0.208461	0.269524	0.265472	0.272538
ICML-IS 11148-2	236	NA	0.105161	0.174925	0.232218
ICML-IS 11149-1	237	0.0149398	0.105161	0.0654339	0.144459
ICML-IS 11149-2	238	-0.0170302	0.144068	0.111848	0.150858
ICML-IS 11150-1	239	NA	-0.0361548	0.201401	NA
ICML-IS 11150-2	240	-0.0405832	0.105161	0.201401	0.144459
ICML-IS 11151-1	241	0.126636	0.162959	0.284116	0.277299
ICML-IS 11151-2	242	0.196471	0.121984	0.302261	0.340697
ICML-IS 11152-1	243	-0.0405832	-0.0192684	0.201401	0.144459
ICML-IS 11152-2	244	0.103509	0.0561492	0.202137	0.144459
ICML-IS 11153-1	245	0.186213	0.185178	0.201401	0.144459
ICML-IS 11153-2	246	NA	0.105161	0.201401	NA
ICML-IS 11154-1	247	-0.0405832	-0.041198	0.174448	0.314098
ICML-IS 11154-2	248	-0.0405832	0.0888487	0.13968	0.144459
ICML-IS 11155-1	249	0.127986	0.00481887	0.224357	0.164458
ICML-IS 11155-2	250	0.117411	0.0904075	0.0929089	0.137077
ICML-IS 11157-1	251	-0.0620415	0.302103	0.0973287	0.161169
ICML-IS 11157-2	252	0.092451	0.187466	0.00568098	0.0667858
ICML-IS 11158-1	253	0.222733	0.0824477	0.0653663	0.204756
ICML-IS 11158-2	254	0.214426	0.274517	0.227829	0.373476
ICML-IS 11159-1	255	0.249131	0.221236	0.336704	0.269949
ICML-IS 11159-2	256	NA	0.331497	0.18264	0.309037
ICML-IS 11160-1	257	0.054685	0.0260724	0.119108	0.144459
ICML-IS 11160-2	258	-0.0204369	0.190496	0.0738046	0.203974
ICML-IS 11161-1	259	-0.0405832	0.105161	0.356584	0.0978076
ICML-IS 11161-2	260	-0.0405832	-0.0666364	0.410108	0.144459
ICML-IS 11163-1	261	0.00607889	0.210604	0.0898363	0.137814
ICML-IS 11163-2	262	0.0551182	0.168359	0.18246	0.178406
ICML-IS 11165-1	263	-0.0405832	0.105161	0.0764011	0.150689
ICML-IS 11165-2	264	0.110145	0.0854434	0.201401	0.144459
ICML-IS 11167-1	265	0.00402352	0.0491269	0.201401	0.14991
ICML-IS 11167-2	266	-0.0405832	0.105161	0.184101	0.128046
ICML-IS 11168-1	267	NA	0.105161	0.357489	0.0750244
ICML-IS 11168-2	268	0.133403	0.0558621	0.108687	0.329326
ICML-IS 11169-1	269	0.170815	0.124735	0.223032	0.11783
ICML-IS 11169-2	270	0.052863	0.206815	0.195748	0.144459
ICML-IS 11170-1	271	0.0592107	0.118875	0.18583	0.148023
ICML-IS 11170-2	272	0.162957	-0.0182556	0.277021	0.247101
ICML-IS 11171-1	273	0.0798855	0.0413063	0.201401	-0.053835
ICML-IS 11171-2	274	0.110197	0.105161	0.206945	0.194141
ICML-IS 11172-1	275	0.113402	0.111364	0.156495	0.157185
ICML-IS 11172-2	276	0.129632	0.112162	0.070397	0.206758
ICML-IS 11173-1	277	-0.0405832	0.105161	0.0469256	0.0354327
ICML-IS 11173-2	278	0.0555104	0.105161	0.243911	0.250674
ICML-IS 11174-1	279	-0.0405832	0.105161	0.201401	0.118298
ICML-IS 11174-2	280	NA	0.105161	0.212302	0.144459
ICML-IS 11175-1	281	-0.0405832	0.0243572	0.201401	NA
ICML-IS 11175-2	282	-0.0405832	0.105161	0.201401	0.0183899
ICML-IS 11176-1	283	-0.0405832	-0.032761	0.0991307	0.144459
ICML-IS 11177-1	284	NA	0.0523834	0.201401	0.144459
ICML-IS 11178-1	285	0.280398	-0.104082	0.355503	0.126714
ICML-IS 11178-2	286	0.31063	0.221436	0.366144	0.191667
ICML-IS 11179-1	287	-0.0405832	0.0962	0.358985	0.213199
ICML-IS 11179-2	288	0.126982	-0.0303234	0.265985	0.275555
ICML-IS 11180-1	289	0.213705	0.105161	0.231827	0.193688
ICML-IS 11180-1	290	0.182348	0.201035	0.337615	0.368145
ICML-IS 11181-1	291	0.0804358	0.0625306	0.29201	0.172099
ICML-IS 11181-2	292	0.127754	0.110084	0.225323	0.311108
ICML-IS 11183-1	293	0.282038	0.074288	0.215968	-0.0117476
ICML-IS 11183-2	294	0.141832	0.286857	0.225976	0.213339
ICML-IS 11184-1	295	-0.0405832	NA	0.228711	0.144459
ICML-IS 11184-2	296	0.376361	0.072728	0.296426	0.144459
ICML-IS 11185-1	297	0.170595	0.235772	0.19762	0.253765
ICML-IS 11185-2	298	0.104655	0.114057	0.100359	0.0823844
ICML-IS 11186-1	299	0.104158	0.434538	0.151486	0.193928
ICML-IS 11186-2	300	-0.0405832	0.104443	0.348634	0.0686019
ICML-IS 11187-1	301	0.127331	0.129342	0.12465	0.068963
ICML-IS 11187-2	302	0.193545	0.265929	0.253258	NA
ICML-IS 11188-1	303	0.176462	0.105161	0.256288	0.100681
ICML-IS 11188-2	304	0.250897	0.0515159	0.204521	0.224822
ICML-IS 11189-1	305	-0.00842612	-0.0940512	0.201401	0.174399
ICML-IS 11189-2	306	0.139395	0.14752	0.200668	0.0899251
ICML-IS 11191-1	307	0.251444	0.170321	0.133753	0.144459
ICML-IS 11191-2	308	0.0922337	0.00290085	0.201401	0.219636
ICML-IS 11192-1	309	0.151773	0.105161	0.201401	0.144459
ICML-IS 11192-2	310	0.169181	-0.0248682	0.201401	0.144459
ICML-IS 11193-1	311	0.156452	0.11845	0.113385	0.0625021
ICML-IS 11193-2	312	0.109095	0.150757	0.202492	0.154501
ICML-IS 11194-1	313	0.121933	0.159354	0.0611319	0.268354
ICML-IS 11195-1	314	0.00803746	-0.122488	0.201401	0.194884
ICML-IS 11195-2	315	0.0236867	0.153039	0.201401	0.279754
ICML-IS 11197-1	316	0.188803	0.129292	0.28074	0.163607
ICML-IS 11198-1	317	-0.0405832	0.12429	0.162077	0.157291
ICML-IS 11198-2	318	0.14654	0.287512	0.383967	0.137202
ICML-IS 11199-1	319	0.201542	0.153013	0.135998	0.126952
ICML-IS 11199-2	320	-0.0405832	0.0585164	0.104182	0.136013
ICML-IS 11199-3	321	0.0594573	0.0954659	0.21528	0.110029
ICML-IS 11200-1	322	0.163992	0.105161	0.17941	0.206199
ICML-IS 11200-2	323	0.162844	0.2923	0.239249	0.220286
ICML-IS 11201-1	324	0.0444934	0.0943143	0.201401	0.144459
ICML-IS 11201-2	325	0.0415337	-0.123873	0.0683736	NA
ICML-IS 11202-1	326	0.0216089	0.105161	0.201401	0.144108
ICML-IS 11204-1	327	0.102791	0.105161	0.37471	0.150272
ICML-IS 11204-2	328	NA	0.157011	0.307931	0.144459
ICML-IS 11205-1	329	0.240612	0.152768	0.127344	0.250589
ICML-IS 11205-2	330	0.051246	0.1299	0.201401	0.144459
ICML-IS 11206-1	331	0.210077	0.176577	0.259127	0.144459
ICML-IS 11206-2	332	0.123378	0.316689	0.18618	0.203235
ICML-IS 11212-1	333	-0.0405832	0.105161	0.142015	NA
ICML-IS 11215-1	334	-0.0354677	-0.112675	0.063453	0.144459
ICML-IS 11215-2	335	-0.0168008	0.0445369	0.202681	NA
SL 1-1	336	0.00849111	0.091947	0.201401	0.144459
SL 2-1	337	0.201626	0.402649	0.0840238	0.426407
SL 2-2	338	-0.0405832	0.105161	0.201401	0.144459
SL 3-1	339	0.100144	0.0591063	0.331083	0.333584
SL 3-2	340	0.114215	0.174247	0.201401	-0.021507
SL 4-1	341	0.0444549	0.192063	0.112956	NA
SL 4-2	342	-0.0405832	0.105161	0.156084	NA
SL 5-1	343	-0.0405832	0.105161	0.0912754	NA
SL 5-2	344	0.223841	0.199729	0.270369	0.240242
Souna 3	SIII	NA	NA	0.180506	0.178441
ICMB88004	T	0.290516	0.301039	0.358203	0.298612

## Sheet: Lpan_pred_spatial_corr
Genotype	ID	WW15	DS15	WW16	DS16
ICML-IS 11001-1	1	21.2037	44.5242	50.7826	34.5924
ICML-IS 11001-2	2	39.0451	28.2333	42.652	32.4555
ICML-IS 11002-1	3	30.2555	25.8556	27.0117	29.2152
ICML-IS 11002-2	4	30.4502	28.6666	32.0454	21.1799
ICML-IS 11003-1	5	36.6805	30.2795	39.4954	39.3525
ICML-IS 11003-2	6	36.2815	26.488	28.8715	29.2725
ICML-IS 11004-1	7	NA	34.8137	27.6231	41.8705
ICML-IS 11004-2	8	33.1207	44.5242	30.6519	39.3249
ICML-IS 11005-1	9	NA	NA	41.6053	43.9719
ICML-IS 11005-2	10	NA	44.5242	50.7826	34.5924
ICML-IS 11006-1	11	37.4959	37.4717	50.7826	31.8534
ICML-IS 11007-1	12	52.0242	43.6543	50.4202	41.6317
ICML-IS 11007-2	13	32.3767	NA	35.2826	32.726
ICML-IS 11007-3	14	51.1114	42.2551	42.0288	36.3625
ICML-IS 11008-1	15	43.1811	45.2112	34.7978	35.7197
ICML-IS 11008-2	16	45.9974	34.6514	46.5787	43.4939
ICML-IS 11009-1	17	26.1943	44.5242	23.1617	34.5924
ICML-IS 11010-1	18	37.7126	31.1792	42.7837	29.559
ICML-IS 11010-2	19	40.8637	40.404	44.5176	40.7492
ICML-IS 11011-1	20	40.9562	37.5636	34.2011	27.925
ICML-IS 11011-2	21	42.2499	36.8598	45.765	38.6341
ICML-IS 11012-1	22	23.4633	38.4923	32.9564	26.6038
ICML-IS 11012-2	23	21.2037	30.7782	27.9033	36.3066
ICML-IS 11013-1	24	29.4833	23.293	28.7418	32.9695
ICML-IS 11013-2	25	30.9175	27.23	27.2307	25.3312
ICML-IS 11014-1	26	24.0805	22.4732	28.8131	34.5924
ICML-IS 11015-1	27	46.2898	42.6042	50.0013	47.5803
ICML-IS 11015-2	28	47.163	43.8499	44.4953	41.6754
ICML-IS 11021-1	29	37.238	35.9287	30.3225	35.6154
ICML-IS 11021-2	30	45.6847	40.6611	39.5057	39.9042
ICML-IS 11023-1	31	33.584	24.9761	27.0946	34.5924
ICML-IS 11023-2	32	38.9178	29.7359	37.943	39.7342
ICML-IS 11024-1	33	60.3081	50.2694	61.6394	45.7356
ICML-IS 11024-2	34	49.8963	47.8668	41.131	42.6364
ICML-IS 11025-1	35	54.4381	32.0894	51.4914	34.5924
ICML-IS 11025-2	36	54.2169	50.1531	61.4548	55.4749
ICML-IS 11026-1	37	53.9	49.1074	42.4355	45.2119
ICML-IS 11026-2	38	61.8184	48.5093	56.1243	50.0257
ICML-IS 11028-1	39	44.858	37.5599	46.981	39.6772
ICML-IS 11029-1	40	21.2037	44.5242	50.7826	22.4117
ICML-IS 11029-2	41	14.5599	44.5242	50.7826	34.5924
ICML-IS 11030-1	42	31.1384	27.8083	24.0271	25.2247
ICML-IS 11030-2	43	33.171	26.6193	50.7826	34.5924
ICML-IS 11031-1	44	47.2396	47.8947	66.1177	46.2093
ICML-IS 11032-1	45	35.6421	58.1762	50.7826	NA
ICML-IS 11033-1	46	42.1955	34.0836	40.5768	45.553
ICML-IS 11033-2	47	29.3453	29.8025	46.4503	34.5924
ICML-IS 11034-1	48	21.2037	18.4675	25.7488	23.4736
ICML-IS 11034-2	49	19.6998	27.4414	50.7826	34.5924
ICML-IS 11035-1	50	21.2037	44.5242	50.7826	34.5924
ICML-IS 11035-2	51	26.789	34.1221	50.7826	34.5924
ICML-IS 11036-1	52	21.2037	44.5242	29.4339	34.5924
ICML-IS 11037-1	53	48.5732	23.4267	45.0227	24.6228
ICML-IS 11037-2	54	20.9078	44.5242	22.109	17.0218
ICML-IS 11039-1	55	24.8177	5.45786	23.7796	34.5924
ICML-IS 11039-2	56	33.6374	30.6706	27.8512	17.841
ICML-IS 11040-1	57	32.2584	38.8712	40.9364	31.3279
ICML-IS 11040-2	58	27.1239	25.4868	26.4712	28.6222
ICML-IS 11041-1	59	49.7139	38.5897	34.0924	28.4137
ICML-IS 11041-2	60	27.0613	31.0053	32.3072	24.6451
ICML-IS 11043-1	61	51.9417	42.7899	50.7826	37.2764
ICML-IS 11043-2	62	46.2329	38.3412	41.2052	43.8134
ICML-IS 11044-1	63	21.2037	44.5242	50.7826	28.0183
ICML-IS 11044-2	64	21.2037	44.5242	50.7826	34.5924
ICML-IS 11045-1	65	21.2037	42.5132	42.4328	24.4102
ICML-IS 11045-2	66	29.7456	37.8429	38.7862	32.7516
ICML-IS 11046-1	67	41.2233	36.7326	50.7826	40.703
ICML-IS 11046-2	68	36.9444	44.5242	50.7826	34.5924
ICML-IS 11047-1	69	26.0557	23.4868	26.5299	32.2306
ICML-IS 11047-2	70	38.4705	29.3314	44.1304	40.2222
ICML-IS 11048-1	71	37.0244	32.3256	36.6934	27.8532
ICML-IS 11048-2	72	21.2037	42.5018	43.6601	26.1511
ICML-IS 11049-1	73	44.6826	40.5839	46.7179	39.3399
ICML-IS 11049-2	74	42.0869	36.9912	47.4824	42.1293
ICML-IS 11050-1	75	32.1941	23.4325	26.6653	28.475
ICML-IS 11050-2	76	44.6842	41.3376	42.2702	39.6925
ICML-IS 11051-1	77	NA	44.5242	50.7826	34.5924
ICML-IS 11051-2	78	19.788	32.0168	22.0179	34.5924
ICML-IS 11052-1	79	21.2037	44.5242	50.7826	34.5924
ICML-IS 11052-2	80	NA	NA	50.7826	34.5924
ICML-IS 11053-1	81	23.5748	22.3686	50.7826	31.6946
ICML-IS 11053-2	82	35.5072	42.8903	39.2182	48.894
ICML-IS 11053-3	83	NA	34.5448	34.6667	24.1649
ICML-IS 11054-1	84	NA	35.3199	32.7269	29.3848
ICML-IS 11054-2	85	26.5873	27.5761	20.9324	26.0553
ICML-IS 11055-1	86	38.1741	50.6701	42.6049	41.564
ICML-IS 11055-2	87	43.3082	43.6701	42.9765	35.2109
ICML-IS 11056-1	88	28.1987	68.8968	17.4871	14.8384
ICML-IS 11056-2	89	22.6786	22.2072	24.502	20.7368
ICML-IS 11057-1	90	21.2037	NA	27.6475	34.5924
ICML-IS 11057-2	91	26.2908	18.9528	28.9412	26.7293
ICML-IS 11058-1	92	28.019	28.643	27.1258	20.8267
ICML-IS 11060-1	93	21.2037	20.405	44.9553	34.5924
ICML-IS 11060-2	94	21.2037	44.5242	42.4404	34.5924
ICML-IS 11061-1	95	40.6842	39.5975	41.8229	40.2507
ICML-IS 11061-2	96	42.0923	42.1707	45.4533	26.5672
ICML-IS 11062-1	97	41.8543	35.7618	40.0168	42.6864
ICML-IS 11062-2	98	43.0117	41.1973	55.9563	51.1962
ICML-IS 11064-1	99	23.1624	44.5242	20.0021	14.0957
ICML-IS 11064-2	100	21.2037	44.5242	22.717	34.5924
ICML-IS 11065-1	101	21.2037	44.5242	30.096	23.0197
ICML-IS 11066-1	102	21.3941	20.1715	23.4994	12.413
ICML-IS 11066-2	103	27.4446	29.3463	32.8456	28.3308
ICML-IS 11067-1	104	38.9739	43.9128	49.8485	36.7008
ICML-IS 11067-2	105	46.4615	37.0248	44.0292	46.6079
ICML-IS 11068-1	106	21.2037	31.7672	35.4796	31.7884
ICML-IS 11068-2	107	28.4919	28.9209	28.8431	18.6108
ICML-IS 11069-1	108	41.6632	41.2574	49.2635	52.0904
ICML-IS 11069-2	109	43.1308	41.6309	42.6679	43.5379
ICML-IS 11070-1	110	46.4503	42.6862	47.8964	40.4232
ICML-IS 11070-2	111	48.8592	33.6466	48.0317	40.0543
ICML-IS 11071-1	112	21.2037	44.5242	50.7826	34.7828
ICML-IS 11071-2	113	10.7235	35.3266	28.0976	36.0958
ICML-IS 11072-1	114	31.4061	31.3602	31.138	25.1331
ICML-IS 11072-2	115	32.5724	44.5242	35.1385	37.9909
ICML-IS 11073-1	116	37.8166	27.5949	28.4667	25.9509
ICML-IS 11073-2	117	37.825	32.8373	36.4051	36.3418
ICML-IS 11074-1	118	50.7061	51.7609	43.8585	39.086
ICML-IS 11074-2	119	47.2833	44.2036	24.2943	37.1157
ICML-IS 11075-1	120	36.331	32.4328	27.3552	52.0176
ICML-IS 11075-2	121	38.4928	41.0799	29.4568	32.4906
ICML-IS 11076-1	122	NA	34.6151	39.4845	34.5924
ICML-IS 11077-1	123	33.5091	31.7219	45.1746	45.5337
ICML-IS 11077-2	124	24.3877	24.1345	28.4966	25.7647
ICML-IS 11079-1	125	22.5932	24.7326	22.3413	39.0903
ICML-IS 11079-2	126	30.2069	26.7646	29.7027	34.2981
ICML-IS 11081-1	127	21.2037	44.5242	50.7826	34.5924
ICML-IS 11081-2	128	21.2037	44.5242	50.7826	34.5924
ICML-IS 11082-1	129	51.0208	50.6828	63.0944	34.5924
ICML-IS 11082-2	130	43.554	45.4042	52.4878	51.4761
ICML-IS 11083-1	131	46.5498	47.6165	50.7826	34.5924
ICML-IS 11084-1	132	27.7994	23.0006	26.668	22.0631
ICML-IS 11084-2	133	35.8626	44.5242	25.8781	21.6799
ICML-IS 11089-1	134	21.2037	37.2479	45.0515	34.5924
ICML-IS 11089-2	135	21.2037	44.5242	50.7826	34.5924
ICML-IS 11090-1	136	21.2037	34.2288	50.7826	34.5924
ICML-IS 11090-2	137	21.2037	44.5242	50.7826	34.5924
ICML-IS 11090-3	138	5.30633	41.324	38.5826	41.5559
ICML-IS 11091-1	139	43.0763	32.8951	38.8276	34.5924
ICML-IS 11092-1	140	40.9657	40.072	38.7909	38.504
ICML-IS 11092-2	141	44.1682	46.0488	38.55	52.933
ICML-IS 11093-1	142	21.2037	33.6235	36.6082	32.4927
ICML-IS 11093-2	143	21.2037	34.6098	34.1997	29.4333
ICML-IS 11094-1	144	23.6755	28.7276	36.0473	28.1334
ICML-IS 11094-2	145	21.2037	44.5242	27.2824	24.6565
ICML-IS 11095-1	146	52.5194	50.0019	50.7163	65.3793
ICML-IS 11095-2	147	38.1275	35.9745	47.0824	31.1898
ICML-IS 11096-1	148	37.7808	34.4262	43.0596	43.7894
ICML-IS 11096-2	149	48.5471	33.4465	42.6902	44.7061
ICML-IS 11097-1	150	43.6884	40.1931	50.7826	44.7586
ICML-IS 11097-2	151	15.2929	33.4484	27.7985	17.5334
ICML-IS 11098-1	152	41.951	43.8253	42.8372	22.427
ICML-IS 11098-2	153	21.2037	43.276	37.904	46.4601
ICML-IS 11099-1	154	33.9462	26.8662	50.7826	34.5924
ICML-IS 11099-2	155	39.6207	31.2578	36.6313	29.9255
ICML-IS 11100-1	156	41.1949	34.5221	34.5218	35.1793
ICML-IS 11100-2	157	30.2734	28.2035	50.7826	40.7543
ICML-IS 11101-1	158	21.2037	44.5242	37.644	34.5924
ICML-IS 11101-2	159	21.2037	44.5242	47.7423	34.5924
ICML-IS 11102-1	160	34.1575	36.8649	34.4568	46.8915
ICML-IS 11102-2	161	35.4438	33.1619	29.979	28.4639
ICML-IS 11103-1	162	21.9832	28.5513	17.8328	13.6647
ICML-IS 11103-2	163	57.9916	45.9675	52.836	50.7599
ICML-IS 11104-1	164	28.245	44.5242	50.7826	34.5924
ICML-IS 11104-2	165	39.0771	39.4935	41.4233	34.0721
ICML-IS 11105-1	166	30.789	32.3429	41.8537	30.7421
ICML-IS 11105-2	167	25.504	44.5242	39.0948	36.432
ICML-IS 11106-1	168	32.0443	36.4907	31.9605	34.5924
ICML-IS 11106-2	169	60.3854	48.6296	58.5313	52.132
ICML-IS 11107-1	170	59.4522	40.4552	58.7746	49.0891
ICML-IS 11107-2	171	43.9133	46.2541	52.988	54.1809
ICML-IS 11108-1	172	50.0563	34.5794	43.493	40.5853
ICML-IS 11108-2	173	43.9732	35.7698	47.393	NA
ICML-IS 11109-1	174	54.5502	49.4484	50.7826	34.5924
ICML-IS 11109-2	175	45.0663	39.531	38.8844	34.5924
ICML-IS 11110-1	176	52.315	48.0065	43.2973	38.3246
ICML-IS 11110-2	177	42.4217	37.7326	40.9079	37.2627
ICML-IS 11111-1	178	21.2037	30.7303	50.7826	22.7427
ICML-IS 11111-2	179	23.1977	27.4862	35.4177	28.4131
ICML-IS 11112-1	180	30.9513	27.5656	43.1773	29.1951
ICML-IS 11112-2	181	30.8478	32.3003	27.992	23.7039
ICML-IS 11114-1	182	22.8995	31.9855	31.96	28.2534
ICML-IS 11114-2	183	35.6726	32.5699	31.0307	21.291
ICML-IS 11115-1	184	68.8169	44.5242	44.4694	NA
ICML-IS 11115-2	185	86.0236	34.4105	57.5308	50.0126
ICML-IS 11116-1	186	39.3317	34.0495	34.0971	38.9884
ICML-IS 11116-2	187	32.765	36.4737	32.4947	32.9816
ICML-IS 11117-1	188	52.2708	30.6605	51.6958	NA
ICML-IS 11117-2	189	39.1994	34.963	41.9425	44.9927
ICML-IS 11119-1	190	21.2037	44.5242	50.7826	34.5924
ICML-IS 11119-2	191	41.9687	46.1485	43.2397	48.4545
ICML-IS 11120-1	192	37.7052	32.3586	34.5195	28.5735
ICML-IS 11120-2	193	53.8761	43.6824	45.9621	34.5924
ICML-IS 11121-1	194	32.9305	44.5242	50.7826	34.5924
ICML-IS 11121-2	195	30.5214	27.7184	33.3068	29.3542
ICML-IS 11123-1	196	47.5239	53.6264	48.5659	43.6177
ICML-IS 11123-2	197	64.0335	59.8911	48.2556	65.8197
ICML-IS 11124-1	198	33.4569	32.777	29.3868	29.2789
ICML-IS 11124-2	199	21.2037	35.5047	27.8546	26.5287
ICML-IS 11125-1	200	21.2037	32.6785	29.7314	27.0869
ICML-IS 11126-1	201	30.0635	25.7544	29.9751	22.8539
ICML-IS 11127-1	202	21.2037	28.7468	49.0084	NA
ICML-IS 11127-2	203	21.2037	34.1917	34.5513	34.5924
ICML-IS 11128-1	204	32.4019	30.1633	24.6213	33.7477
ICML-IS 11128-2	205	21.2037	44.5242	33.6941	31.8336
ICML-IS 11130-1	206	29.7058	27.7337	32.645	23.0617
ICML-IS 11131-1	207	35.2179	15.7149	24.2639	25.4975
ICML-IS 11131-2	208	25.4832	27.3288	26.2983	18.6293
ICML-IS 11133-1	209	21.2037	44.5242	50.7826	28.3932
ICML-IS 11133-2	210	21.2037	44.5242	50.7826	34.5924
ICML-IS 11134-1	211	21.2037	28.4937	50.7826	28.3989
ICML-IS 11134-2	212	36.8005	35.1981	52.0627	28.5073
ICML-IS 11135-1	213	23.3786	21.0404	22.0875	19.3925
ICML-IS 11136-1	214	21.2037	44.5242	50.7826	34.5924
ICML-IS 11136-2	215	21.2037	44.5242	50.7826	34.5924
ICML-IS 11137-1	216	24.4838	22.6483	27.8161	23.4196
ICML-IS 11137-2	217	21.2037	34.7509	52.346	NA
ICML-IS 11138-1	218	32.6551	33.5331	34.8447	30.5904
ICML-IS 11138-2	219	35.3308	25.9606	30.5379	32.6362
ICML-IS 11139-1	220	29.3668	32.9067	28.2104	30.0846
ICML-IS 11139-2	221	29.0191	25.0717	28.9413	28.1109
ICML-IS 11140-1	222	48.5943	35.0823	53.2273	NA
ICML-IS 11140-2	223	38.8617	43.1673	39.9687	38.4825
ICML-IS 11141-1	224	24.3744	22.0065	22.9846	20.2082
ICML-IS 11143-1	225	22.6538	20.5358	23.3337	19.2607
ICML-IS 11143-2	226	18.0712	18.9137	21.6588	13.9782
ICML-IS 11144-1	227	27.0633	27.7284	28.8745	34.5924
ICML-IS 11144-2	228	22.6922	44.5242	27.0611	29.1629
ICML-IS 11145-1	229	21.2139	22.4583	28.326	26.8861
ICML-IS 11145-2	230	39.4848	55.5174	30.0343	34.5924
ICML-IS 11146-1	231	36.8138	23.5739	32.2643	19.378
ICML-IS 11146-2	232	30.6135	29.8928	27.8841	33.9491
ICML-IS 11147-1	233	27.5663	22.8482	26.6747	22.8663
ICML-IS 11147-2	234	32.7987	32.2018	30.7766	54.9132
ICML-IS 11148-1	235	28.3925	27.7065	30.7043	27.7723
ICML-IS 11148-2	236	NA	31.8732	33.3389	29.2163
ICML-IS 11149-1	237	32.1004	29.0184	34.7876	23.9448
ICML-IS 11149-2	238	35.2598	30.9338	34.3639	32.4735
ICML-IS 11150-1	239	NA	48.2478	50.7826	NA
ICML-IS 11150-2	240	21.2037	44.5242	50.7826	34.5924
ICML-IS 11151-1	241	34.2026	28.8583	29.5902	28.9941
ICML-IS 11151-2	242	41.0317	37.4402	35.186	39.8035
ICML-IS 11152-1	243	21.2037	21.7656	50.7826	34.5924
ICML-IS 11152-2	244	20.0076	20.5419	20.0092	34.5924
ICML-IS 11153-1	245	22.5052	25.3788	50.7826	18.4496
ICML-IS 11153-2	246	NA	44.5242	54.5835	NA
ICML-IS 11154-1	247	21.2037	44.7935	40.4579	34.1608
ICML-IS 11154-2	248	21.2037	23.9526	36.0246	34.5924
ICML-IS 11155-1	249	30.4384	30.4729	26.44	24.5337
ICML-IS 11155-2	250	37.0058	31.9466	29.8763	31.364
ICML-IS 11157-1	251	23.7333	27.1998	23.2388	17.4704
ICML-IS 11157-2	252	17.9867	18.5338	15.9619	19.6966
ICML-IS 11158-1	253	22.559	22.8354	22.6891	15.7309
ICML-IS 11158-2	254	24.8668	25.2326	24.6161	22.7664
ICML-IS 11159-1	255	22.2819	22.1027	19.1232	18.3733
ICML-IS 11159-2	256	NA	19.8528	20.8248	18.7307
ICML-IS 11160-1	257	29.0213	31.9851	30.7335	34.7142
ICML-IS 11160-2	258	44.2662	31.4711	41.8425	36.7043
ICML-IS 11161-1	259	21.2037	44.5242	25.3714	19.2271
ICML-IS 11161-2	260	21.2037	20.9408	29.5661	34.5924
ICML-IS 11163-1	261	27.3408	31.5071	24.5896	31.0686
ICML-IS 11163-2	262	23.8182	26.9149	26.7536	23.3944
ICML-IS 11165-1	263	21.2037	44.5242	28.2728	41.1358
ICML-IS 11165-2	264	36.3329	36.2745	50.7826	34.5924
ICML-IS 11167-1	265	26.6503	30.5092	50.7826	24.7451
ICML-IS 11167-2	266	21.2037	44.5242	34.4	30.5653
ICML-IS 11168-1	267	NA	44.5242	30.2761	32.5935
ICML-IS 11168-2	268	31.0436	29.4043	31.9278	40.1892
ICML-IS 11169-1	269	33.6288	27.4347	33.6509	29.4113
ICML-IS 11169-2	270	30.0429	26.5407	24.7225	34.5924
ICML-IS 11170-1	271	32.4353	33.0559	32.3572	24.2427
ICML-IS 11170-2	272	37.8897	47.9607	35.3952	22.6753
ICML-IS 11171-1	273	35.8281	29.1488	50.7826	46.0839
ICML-IS 11171-2	274	35.7292	32.8563	39.0067	34.7545
ICML-IS 11172-1	275	39.8368	30.5553	41.3457	45.9428
ICML-IS 11172-2	276	33.4006	38.2894	38.5057	22.3773
ICML-IS 11173-1	277	21.2037	44.5242	31.8006	25.3821
ICML-IS 11173-2	278	34.6786	44.5242	41.002	40.2463
ICML-IS 11174-1	279	21.2037	44.5242	50.7826	19.9597
ICML-IS 11174-2	280	NA	44.5242	42.3528	34.5924
ICML-IS 11175-1	281	21.2037	34.8773	50.7826	NA
ICML-IS 11175-2	282	21.2037	44.5242	50.7826	20.8222
ICML-IS 11176-1	283	21.2037	45.0766	52.4613	34.5924
ICML-IS 11177-1	284	NA	30.3474	50.7826	18.9822
ICML-IS 11178-1	285	21.2037	22.7623	26.3594	12.7598
ICML-IS 11178-2	286	25.9393	44.5242	26.1552	25.1435
ICML-IS 11179-1	287	21.2037	25.3713	28.0326	28.6297
ICML-IS 11179-2	288	22.3996	25.4077	21.7244	26.0514
ICML-IS 11180-1	289	28.2758	34.1582	28.9058	26.1659
ICML-IS 11180-1	290	27.1182	30.0675	29.3114	35.3181
ICML-IS 11181-1	291	36.6499	32.8622	37.0958	35.8456
ICML-IS 11181-2	292	37.1045	36.0707	35.7818	46.346
ICML-IS 11183-1	293	29.32	33.0801	38.0893	27.6155
ICML-IS 11183-2	294	25.6634	31.7004	26.1221	25.5715
ICML-IS 11184-1	295	29.7838	NA	20.6776	34.5924
ICML-IS 11184-2	296	35.8075	35.5198	27.8748	34.5924
ICML-IS 11185-1	297	36.6742	33.4606	32.5094	34.944
ICML-IS 11185-2	298	23.7957	23.0714	35.1595	26.9991
ICML-IS 11186-1	299	26.7855	26.5407	21.8298	21.033
ICML-IS 11186-2	300	21.2037	33.9309	34.5596	27.4763
ICML-IS 11187-1	301	45.2136	31.7994	44.7332	40.0128
ICML-IS 11187-2	302	37.5965	30.3302	51.246	NA
ICML-IS 11188-1	303	31.8304	44.5242	35.3023	27.323
ICML-IS 11188-2	304	30.5665	38.0137	34.1664	35.3575
ICML-IS 11189-1	305	49.4436	23.9469	50.7826	27.5715
ICML-IS 11189-2	306	31.3167	33.8727	30.6112	32.6957
ICML-IS 11191-1	307	31.0534	27.1385	27.1909	34.5924
ICML-IS 11191-2	308	33.9002	32.5238	50.7826	32.5614
ICML-IS 11192-1	309	30.6355	25.3513	50.7826	34.5924
ICML-IS 11192-2	310	60.6782	31.3573	50.7826	34.5924
ICML-IS 11193-1	311	27.4833	26.1121	30.797	25.55
ICML-IS 11193-2	312	34.5826	28.999	31.549	31.658
ICML-IS 11194-1	313	29.2517	37.1068	36.5388	35.4866
ICML-IS 11195-1	314	19.7232	28.3192	50.7826	36.057
ICML-IS 11195-2	315	33.5357	30.6708	50.7826	34.5924
ICML-IS 11197-1	316	27.278	24.234	25.2904	20.9945
ICML-IS 11198-1	317	25.1168	28.2666	25.6993	20.1514
ICML-IS 11198-2	318	41.8539	32.0982	39.3273	42.2838
ICML-IS 11199-1	319	35.402	33.5897	34.483	32.6053
ICML-IS 11199-2	320	21.2037	-0.795558	29.6207	26.0664
ICML-IS 11199-3	321	29.0513	27.4958	32.4785	29.833
ICML-IS 11200-1	322	40.1631	44.5242	35.2355	22.5329
ICML-IS 11200-2	323	34.1239	30.4077	27.6971	18.0974
ICML-IS 11201-1	324	34.6845	33.7611	50.7826	31.5376
ICML-IS 11201-2	325	28.0697	31.0579	56.033	NA
ICML-IS 11202-1	326	22.4457	44.5242	50.7826	34.01
ICML-IS 11204-1	327	28.1146	44.5242	28.2753	19.5637
ICML-IS 11204-2	328	NA	25.4015	27.3194	27.4875
ICML-IS 11205-1	329	34.528	32.7529	47.9029	48.137
ICML-IS 11205-2	330	30.0858	30.6334	50.7826	31.3022
ICML-IS 11206-1	331	37.2017	23.1851	33.9382	34.5924
ICML-IS 11206-2	332	39.5727	29.6352	39.6745	31.7187
ICML-IS 11212-1	333	21.2037	44.5242	50.786	NA
ICML-IS 11215-1	334	38.0838	42.0297	39.2016	42.0766
ICML-IS 11215-2	335	36.0431	42.7123	52.6306	NA
SL 1-1	336	19.6464	19.8049	50.7826	37.213
SL 2-1	337	36.5663	42.1182	22.5453	22.853
SL 2-2	338	32.5169	33.0263	50.7826	34.5924
SL 3-1	339	30.4685	27.4949	46.4299	30.752
SL 3-2	340	27.631	18.2801	32.3812	29.849
SL 4-1	341	51.4183	45.3813	44.2055	NA
SL 4-2	342	21.2037	44.5242	49.1243	NA
SL 5-1	343	21.2037	20.7273	25.7712	NA
SL 5-2	344	55.667	42.6945	48.503	49.153
Souna 3	SIII	NA	NA	49.611	50.2419
ICMB88004	T	17.6573	14.6669	15.4761	16.216

## Sheet: Lped_pred_spatial_corr
Genotype	ID	WW15	DS15	WW16	DS16
ICML-IS 11001-1	1	6.07094	28.2153	43.7554	19.1223
ICML-IS 11001-2	2	29.879	27.2005	17.3241	21.7286
ICML-IS 11002-1	3	24.0016	26.7111	30.8493	20.8015
ICML-IS 11002-2	4	31.433	30.2032	23.4475	19.4051
ICML-IS 11003-1	5	29.2748	26.5372	17.7562	18.0865
ICML-IS 11003-2	6	32.133	23.426	23.2996	20.7299
ICML-IS 11004-1	7	NA	33.277	46.4768	32.6641
ICML-IS 11004-2	8	23.9979	28.2153	23.6947	26.4701
ICML-IS 11005-1	9	NA	NA	24.3446	26.5473
ICML-IS 11005-2	10	NA	28.2153	43.7554	19.1223
ICML-IS 11006-1	11	28.9821	33.7653	43.7554	28.7561
ICML-IS 11007-1	12	27.5921	33.6428	36.0595	41.5598
ICML-IS 11007-2	13	21.3372	NA	18.1632	26.5802
ICML-IS 11007-3	14	29.3387	32.9809	26.1594	25.1698
ICML-IS 11008-1	15	35.512	45.5124	34.4448	25.2257
ICML-IS 11008-2	16	31.1823	26.7156	26.8902	36.1871
ICML-IS 11009-1	17	22.1844	28.2153	12.3689	19.1223
ICML-IS 11010-1	18	30.7677	24.3966	21.1316	19.8735
ICML-IS 11010-2	19	33.6536	35.6392	26.5035	26.3697
ICML-IS 11011-1	20	32.5903	28.1564	20.5541	25.3064
ICML-IS 11011-2	21	30.9517	23.5132	33.1488	29.1207
ICML-IS 11012-1	22	20.9337	28.2153	16.7569	17.6001
ICML-IS 11012-2	23	6.07094	21.8452	30.978	26.7908
ICML-IS 11013-1	24	30.5832	14.967	20.73	28.1485
ICML-IS 11013-2	25	24.683	24.6777	21.4589	24.6478
ICML-IS 11014-1	26	29.4557	17.8421	18.4435	19.1223
ICML-IS 11015-1	27	35.1656	29.8425	24.7107	33.2577
ICML-IS 11015-2	28	36.8185	36.7737	28.9544	23.2555
ICML-IS 11021-1	29	22.0718	21.7811	19.7882	28.6628
ICML-IS 11021-2	30	22.4609	27.7369	19.4435	26.3594
ICML-IS 11023-1	31	36.0475	19.6188	16.5174	19.1223
ICML-IS 11023-2	32	29.6245	23.1549	25.8195	28.3893
ICML-IS 11024-1	33	30.5909	23.6774	32.3444	16.8248
ICML-IS 11024-2	34	22.3928	14.4511	10.0666	19.6551
ICML-IS 11025-1	35	14.6985	9.83195	31.2025	19.1223
ICML-IS 11025-2	36	21.621	25.3726	17.7074	26.6372
ICML-IS 11026-1	37	37.8975	35.054	23.8922	30.1293
ICML-IS 11026-2	38	24.2438	38.9791	20.1649	26.0988
ICML-IS 11028-1	39	36.3311	39.5582	25.0119	31.0556
ICML-IS 11029-1	40	6.07094	28.2153	43.7554	31.7605
ICML-IS 11029-2	41	8.99905	28.2153	43.7554	19.1223
ICML-IS 11030-1	42	29.2038	29.0502	24.729	26.0212
ICML-IS 11030-2	43	26.0769	25.9481	43.7554	19.1223
ICML-IS 11031-1	44	30.4897	33.8976	25.9165	27.6988
ICML-IS 11032-1	45	18.9355	39.3178	43.7554	NA
ICML-IS 11033-1	46	32.67	28.6856	39.3055	27.8663
ICML-IS 11033-2	47	28.4526	25.0336	34.8074	19.1223
ICML-IS 11034-1	48	6.07094	22.1844	21.8514	24.302
ICML-IS 11034-2	49	16.1041	18.3312	43.7554	19.1223
ICML-IS 11035-1	50	6.07094	28.2153	43.7554	19.1223
ICML-IS 11035-2	51	19.2455	29.0156	43.7554	19.1223
ICML-IS 11036-1	52	6.07094	28.2153	18.4731	19.1223
ICML-IS 11037-1	53	42.0744	18.3681	14.9472	25.597
ICML-IS 11037-2	54	21.1917	28.2153	11.6418	13.293
ICML-IS 11039-1	55	26.4954	0.173779	13.7141	19.1223
ICML-IS 11039-2	56	23.5728	36.7689	19.6402	15.6628
ICML-IS 11040-1	57	29.1235	33.6466	30.5359	24.8781
ICML-IS 11040-2	58	23.4419	32.6806	31.5518	31.7324
ICML-IS 11041-1	59	35.1983	28.8915	43.6762	32.4389
ICML-IS 11041-2	60	38.4436	28.2899	31.3642	34.6895
ICML-IS 11043-1	61	30.275	22.6097	43.7554	25.0351
ICML-IS 11043-2	62	33.2183	28.4915	25.8756	26.4367
ICML-IS 11044-1	63	6.07094	28.2153	43.7554	17.0513
ICML-IS 11044-2	64	6.07094	28.2153	43.7554	19.1223
ICML-IS 11045-1	65	6.07094	38.0171	30.3435	16.1366
ICML-IS 11045-2	66	26.6147	28.4889	22.8193	25.5644
ICML-IS 11046-1	67	25.3615	20.9089	43.7554	32.8486
ICML-IS 11046-2	68	24.0493	28.2153	43.7554	19.1223
ICML-IS 11047-1	69	20.5259	21.2158	23.7052	25.4257
ICML-IS 11047-2	70	29.1652	26.3833	31.5796	28.8491
ICML-IS 11048-1	71	30.4381	20.9465	23.6385	16.4153
ICML-IS 11048-2	72	6.07094	41.3943	21.9462	26.7565
ICML-IS 11049-1	73	15.9968	20.1449	24.4004	21.445
ICML-IS 11049-2	74	34.6362	22.29	28.6158	30.8822
ICML-IS 11050-1	75	35.2117	14.8706	14.2759	24.4287
ICML-IS 11050-2	76	23.9619	22.597	33.734	25.4666
ICML-IS 11051-1	77	NA	28.2153	43.7554	19.1223
ICML-IS 11051-2	78	20.122	35.3196	20.1074	19.1223
ICML-IS 11052-1	79	6.07094	28.2153	43.7554	19.1223
ICML-IS 11052-2	80	NA	NA	43.7554	19.1223
ICML-IS 11053-1	81	25.7249	27.1065	43.7554	22.273
ICML-IS 11053-2	82	31.9538	28.1624	23.2025	30.6681
ICML-IS 11053-3	83	NA	34.6597	40.6793	34.1597
ICML-IS 11054-1	84	NA	31.6041	28.6925	23.4687
ICML-IS 11054-2	85	32.9587	37.2804	21.4464	22.8981
ICML-IS 11055-1	86	31.1133	43.3004	17.9114	23.3699
ICML-IS 11055-2	87	31.7828	34.4067	23.756	25.318
ICML-IS 11056-1	88	22.8504	24.7787	27.1205	17.5508
ICML-IS 11056-2	89	26.2808	22.1575	21.3677	22.751
ICML-IS 11057-1	90	6.07094	NA	20.3534	19.1223
ICML-IS 11057-2	91	31.2879	19.716	27.6646	20.9645
ICML-IS 11058-1	92	30.5121	27.4505	21.2129	18.5672
ICML-IS 11060-1	93	6.07094	13.4022	29.2989	19.1223
ICML-IS 11060-2	94	6.07094	28.2153	39.9936	19.1223
ICML-IS 11061-1	95	26.8093	28.2573	30.5923	25.6606
ICML-IS 11061-2	96	23.4351	35.881	24.5691	22.8068
ICML-IS 11062-1	97	18.356	25.5776	17.7837	23.1989
ICML-IS 11062-2	98	30.7636	21.0618	26.5543	30.2088
ICML-IS 11064-1	99	3.84388	28.2153	45.277	22.3219
ICML-IS 11064-2	100	6.07094	28.2153	27.5291	19.1223
ICML-IS 11065-1	101	6.07094	28.2153	14.1642	14.1218
ICML-IS 11066-1	102	27.1223	25.2028	20.2797	12.1726
ICML-IS 11066-2	103	37.9463	22.8912	39.0817	21.9471
ICML-IS 11067-1	104	30.4941	34.4452	39.827	27.4989
ICML-IS 11067-2	105	36.5836	29.7877	27.3747	38.5787
ICML-IS 11068-1	106	6.07094	33.8931	16.6415	25.1399
ICML-IS 11068-2	107	31.9764	24.748	20.26	12.3041
ICML-IS 11069-1	108	31.0885	28.9145	26.5265	24.7695
ICML-IS 11069-2	109	22.4734	31.8933	21.8758	29.4666
ICML-IS 11070-1	110	33.5654	19.2097	22.2778	24.8913
ICML-IS 11070-2	111	20.8332	25.9551	33.775	22.2813
ICML-IS 11071-1	112	6.07094	28.2153	43.7554	27.047
ICML-IS 11071-2	113	8.83181	33.6016	20.6597	33.0013
ICML-IS 11072-1	114	22.5905	24.4564	23.4388	17.9189
ICML-IS 11072-2	115	30.8008	28.2153	17.6958	23.7372
ICML-IS 11073-1	116	26.8804	23.7842	23.3415	21.7018
ICML-IS 11073-2	117	30.9679	22.2444	20.028	21.785
ICML-IS 11074-1	118	45.0002	49.0759	35.2444	27.7704
ICML-IS 11074-2	119	36.7003	45.5637	17.7962	21.8805
ICML-IS 11075-1	120	33.1509	28.3515	12.2184	40.2038
ICML-IS 11075-2	121	26.7672	24.2191	15.6578	14.7667
ICML-IS 11076-1	122	NA	35.8725	28.1142	19.1223
ICML-IS 11077-1	123	25.043	27.8401	38.629	25.5704
ICML-IS 11077-2	124	19.4561	20.6817	16.0932	18.6389
ICML-IS 11079-1	125	25.259	25.3433	15.4815	27.9734
ICML-IS 11079-2	126	32.1283	30.1615	23.8026	31.921
ICML-IS 11081-1	127	6.07094	28.2153	43.7554	19.1223
ICML-IS 11081-2	128	6.07094	28.2153	43.7554	19.1223
ICML-IS 11082-1	129	32.5873	30.9478	16.7388	19.1223
ICML-IS 11082-2	130	28.8299	45.272	26.8592	23.8051
ICML-IS 11083-1	131	22.6372	29.0212	43.7554	19.1223
ICML-IS 11084-1	132	31.0272	25.8762	36.5299	21.3714
ICML-IS 11084-2	133	32.0333	28.2153	22.2632	29.0987
ICML-IS 11089-1	134	6.07094	21.3803	21.9503	19.1223
ICML-IS 11089-2	135	6.07094	28.2153	43.7554	19.1223
ICML-IS 11090-1	136	6.07094	30.8072	43.7554	19.1223
ICML-IS 11090-2	137	6.07094	28.2153	43.7554	19.1223
ICML-IS 11090-3	138	6.88454	26.7253	22.6719	26.5228
ICML-IS 11091-1	139	25.5881	26.5556	21.3059	19.1223
ICML-IS 11092-1	140	33.3165	31.8234	18.5648	28.9943
ICML-IS 11092-2	141	30.3842	27.7439	19.8664	34.1622
ICML-IS 11093-1	142	6.07094	36.3919	30.9081	23.3308
ICML-IS 11093-2	143	6.07094	34.7783	29.1533	27.8207
ICML-IS 11094-1	144	13.992	22.5221	27.4249	18.4024
ICML-IS 11094-2	145	6.07094	28.2153	13.8733	23.0406
ICML-IS 11095-1	146	41.5284	34.5334	42.4243	37.0646
ICML-IS 11095-2	147	28.0564	33.1066	26.648	19.241
ICML-IS 11096-1	148	23.7064	15.501	23.8543	15.9453
ICML-IS 11096-2	149	29.3538	26.609	21.6659	28.0056
ICML-IS 11097-1	150	28.3946	24.0632	43.7554	20.2501
ICML-IS 11097-2	151	19.969	24.3202	23.136	12.2157
ICML-IS 11098-1	152	34.5372	38.2706	33.5498	20.3763
ICML-IS 11098-2	153	6.07094	28.7015	21.4592	30.1004
ICML-IS 11099-1	154	39.0366	24.8293	43.7554	19.1223
ICML-IS 11099-2	155	30.1096	23.5576	24.6047	22.5891
ICML-IS 11100-1	156	29.7623	23.8904	36.2483	32.8427
ICML-IS 11100-2	157	16.9623	28.0676	43.7554	27.406
ICML-IS 11101-1	158	6.07094	28.2153	15.6856	19.1223
ICML-IS 11101-2	159	6.07094	28.2153	31.0021	19.1223
ICML-IS 11102-1	160	31.1459	27.5702	16.6608	29.9929
ICML-IS 11102-2	161	32.0761	29.8995	36.3896	17.3012
ICML-IS 11103-1	162	18.5911	26.8056	13.1765	19.5722
ICML-IS 11103-2	163	23.711	28.4269	17.0297	21.9441
ICML-IS 11104-1	164	13.126	28.2153	43.7554	19.1223
ICML-IS 11104-2	165	22.0267	27.495	33.7629	22.1081
ICML-IS 11105-1	166	19.9745	35.5504	35.6536	24.1717
ICML-IS 11105-2	167	14.2198	28.2153	22.736	28.7467
ICML-IS 11106-1	168	22.6568	28.9702	25.3843	19.1223
ICML-IS 11106-2	169	28.5545	31.513	36.2547	31.7842
ICML-IS 11107-1	170	35.9016	21.037	44.8623	27.3526
ICML-IS 11107-2	171	27.8944	29.4175	35.3141	37.6743
ICML-IS 11108-1	172	38.5411	30.2148	25.9743	33.8319
ICML-IS 11108-2	173	27.2525	24.719	22.5175	NA
ICML-IS 11109-1	174	40.3026	29.6584	43.7554	19.1223
ICML-IS 11109-2	175	30.9161	32.9837	28.0461	19.1223
ICML-IS 11110-1	176	37.0896	34.5456	33.707	22.4801
ICML-IS 11110-2	177	27.38	26.4047	38.7407	22.4315
ICML-IS 11111-1	178	6.07094	24.5204	43.7554	18.7508
ICML-IS 11111-2	179	17.5628	25.5518	32.4267	29.034
ICML-IS 11112-1	180	21.0418	25.1082	20.503	25.3097
ICML-IS 11112-2	181	10.6838	20.4017	16.4862	18.1145
ICML-IS 11114-1	182	17.2608	28.8078	17.0466	22.3452
ICML-IS 11114-2	183	33.7388	26.4577	20.5649	15.7645
ICML-IS 11115-1	184	34.7273	28.2153	24.8693	NA
ICML-IS 11115-2	185	28.9526	43.9703	27.4335	16.0403
ICML-IS 11116-1	186	35.6474	29.5036	27.7807	31.5653
ICML-IS 11116-2	187	26.77	30.6261	19.241	28.9044
ICML-IS 11117-1	188	22.4663	28.2153	31.7993	NA
ICML-IS 11117-2	189	25.3061	29.3069	35.0393	26.5301
ICML-IS 11119-1	190	6.07094	28.2153	43.7554	19.1223
ICML-IS 11119-2	191	26.0337	34.0604	17.1412	32.886
ICML-IS 11120-1	192	36.1838	21.8521	22.1036	22.1348
ICML-IS 11120-2	193	36.6283	31.6149	37.3983	19.1223
ICML-IS 11121-1	194	21.6922	28.2153	43.7554	19.1223
ICML-IS 11121-2	195	24.0554	18.755	24.8865	21.6896
ICML-IS 11123-1	196	30.3926	39.2328	30.14	29.2245
ICML-IS 11123-2	197	20.3844	23.0065	24.2324	30.8736
ICML-IS 11124-1	198	27.7228	19.2613	17.9181	23.7069
ICML-IS 11124-2	199	6.07094	28.2153	16.1234	17.3677
ICML-IS 11125-1	200	6.07094	26.9674	15.1418	23.4895
ICML-IS 11126-1	201	32.4816	30.1486	22.3659	23.4583
ICML-IS 11127-1	202	6.07094	38.4423	34.2416	NA
ICML-IS 11127-2	203	6.07094	34.1688	9.0358	19.1223
ICML-IS 11128-1	204	33.0695	22.9208	17.4188	27.6295
ICML-IS 11128-2	205	6.07094	28.2153	23.0785	21.815
ICML-IS 11130-1	206	25.3089	25.068	23.7857	22.2501
ICML-IS 11131-1	207	33.5672	12.0888	18.277	24.4315
ICML-IS 11131-2	208	33.1694	27.3441	31.2831	28.0128
ICML-IS 11133-1	209	6.07094	28.2153	43.7554	17.9299
ICML-IS 11133-2	210	6.07094	28.2153	43.7554	19.1223
ICML-IS 11134-1	211	6.07094	26.8411	43.7554	13.2854
ICML-IS 11134-2	212	17.458	25.883	35.3855	16.2984
ICML-IS 11135-1	213	29.1062	19.8724	21.5893	22.2869
ICML-IS 11136-1	214	6.07094	28.2153	43.7554	19.1223
ICML-IS 11136-2	215	6.07094	28.2153	43.7554	19.1223
ICML-IS 11137-1	216	31.4189	21.777	23.9119	21.3861
ICML-IS 11137-2	217	6.07094	43.0708	20.6016	NA
ICML-IS 11138-1	218	21.9862	26.5182	25.7442	27.0425
ICML-IS 11138-2	219	32.2798	31.3637	19.0966	22.4475
ICML-IS 11139-1	220	31.6187	28.5771	22.4276	19.4608
ICML-IS 11139-2	221	17.5003	13.8741	21.1973	23.113
ICML-IS 11140-1	222	32.1258	18.0147	37.9654	NA
ICML-IS 11140-2	223	29.8051	40.0077	29.2022	27.1846
ICML-IS 11141-1	224	35.7474	27.4589	17.9742	23.0247
ICML-IS 11143-1	225	27.2734	21.2234	34.4329	19.0767
ICML-IS 11143-2	226	34.3646	26.3119	27.1856	18.2567
ICML-IS 11144-1	227	20.1684	31.8204	34.257	19.1223
ICML-IS 11144-2	228	19.6847	28.2153	27.7762	23.3128
ICML-IS 11145-1	229	15.6908	27.2575	22.2282	22.7779
ICML-IS 11145-2	230	41.002	42.6349	26.5117	19.1223
ICML-IS 11146-1	231	31.3686	23.1568	29.9304	17.0876
ICML-IS 11146-2	232	32.8563	27.4172	38.6369	28.0034
ICML-IS 11147-1	233	28.8233	31.4569	23.8373	24.6793
ICML-IS 11147-2	234	33.046	28.2153	37.8405	25.3178
ICML-IS 11148-1	235	27.2655	25.0236	28.3513	20.4821
ICML-IS 11148-2	236	NA	20.8919	30.6471	18.9674
ICML-IS 11149-1	237	25.745	31.5166	21.0861	13.5088
ICML-IS 11149-2	238	27.507	25.2154	19.1694	24.7408
ICML-IS 11150-1	239	NA	28.2153	43.7554	NA
ICML-IS 11150-2	240	6.07094	28.2153	43.7554	19.1223
ICML-IS 11151-1	241	32.3998	20.9212	32.9352	24.4943
ICML-IS 11151-2	242	31.9879	32.6628	20.7017	27.8701
ICML-IS 11152-1	243	6.07094	28.2153	43.7554	19.1223
ICML-IS 11152-2	244	27.1723	20.4107	35.8299	19.1223
ICML-IS 11153-1	245	21.2367	16.8342	43.7554	11.4151
ICML-IS 11153-2	246	NA	28.2153	25.3925	NA
ICML-IS 11154-1	247	6.07094	39.473	23.5587	28.8864
ICML-IS 11154-2	248	6.07094	28.2153	23.2916	19.1223
ICML-IS 11155-1	249	35.7568	34.9399	31.2251	28.6519
ICML-IS 11155-2	250	30.5662	35.8997	24.9861	31.5376
ICML-IS 11157-1	251	14.8305	27.7333	12.2284	15.5347
ICML-IS 11157-2	252	18.2662	23.9581	27.8427	22.9602
ICML-IS 11158-1	253	29.8037	29.4174	27.3284	20.8173
ICML-IS 11158-2	254	29.034	24.2149	21.4589	21.348
ICML-IS 11159-1	255	28.551	29.9164	18.455	22.427
ICML-IS 11159-2	256	NA	16.2264	13.746	18.1656
ICML-IS 11160-1	257	18.1311	22.8705	18.5828	17.9051
ICML-IS 11160-2	258	24.1902	25.7693	7.77788	14.7108
ICML-IS 11161-1	259	6.07094	28.2153	25.0351	18.5589
ICML-IS 11161-2	260	6.07094	24.5584	34.439	19.1223
ICML-IS 11163-1	261	25.478	28.1911	24.1469	26.1925
ICML-IS 11163-2	262	30.9743	26.4382	26.3204	28.5734
ICML-IS 11165-1	263	6.07094	28.2153	14.6654	32.9498
ICML-IS 11165-2	264	31.239	28.5004	43.7554	19.1223
ICML-IS 11167-1	265	32.5202	24.5563	43.7554	27.4995
ICML-IS 11167-2	266	6.07094	28.2153	23.2547	23.7956
ICML-IS 11168-1	267	NA	28.2153	35.2742	23.4962
ICML-IS 11168-2	268	21.1194	28.8878	36.4183	31.2432
ICML-IS 11169-1	269	30.6134	27.5511	20.1233	21.097
ICML-IS 11169-2	270	24.4473	28.2153	15.7657	19.1223
ICML-IS 11170-1	271	35.2518	33.3412	25.4579	20.0103
ICML-IS 11170-2	272	36.6724	42.5454	27.471	19.4542
ICML-IS 11171-1	273	42.0423	31.0944	43.7554	26.1717
ICML-IS 11171-2	274	29.8361	29.1156	33.4409	31.4409
ICML-IS 11172-1	275	17.4309	22.6505	37.4785	26.0769
ICML-IS 11172-2	276	38.0865	30.4361	40.3789	25.1854
ICML-IS 11173-1	277	6.07094	28.2153	33.8002	19.6094
ICML-IS 11173-2	278	23.4205	28.2153	21.0254	29.356
ICML-IS 11174-1	279	6.07094	28.2153	43.7554	20.4575
ICML-IS 11174-2	280	NA	28.2153	34.4356	19.1223
ICML-IS 11175-1	281	6.07094	35.3231	43.7554	NA
ICML-IS 11175-2	282	6.07094	28.2153	43.7554	32.0317
ICML-IS 11176-1	283	6.07094	36.1303	24.0164	19.1223
ICML-IS 11177-1	284	NA	29.0246	43.7554	15.0202
ICML-IS 11178-1	285	6.07094	25.6886	26.1455	18.7217
ICML-IS 11178-2	286	21.5004	28.2153	20.9212	18.2905
ICML-IS 11179-1	287	6.07094	32.253	42.773	29.7223
ICML-IS 11179-2	288	34.1402	31.5942	22.0552	24.7496
ICML-IS 11180-1	289	36.7163	35.9481	32.635	28.2337
ICML-IS 11180-1	290	34.8082	27.4276	19.8665	28.9696
ICML-IS 11181-1	291	28.7439	29.3189	26.0323	26.328
ICML-IS 11181-2	292	27.8152	25.5279	28.18	33.0368
ICML-IS 11183-1	293	35.4567	36.6209	31.4263	29.973
ICML-IS 11183-2	294	31.6457	27.6803	21.9209	18.5845
ICML-IS 11184-1	295	33.4578	NA	34.6921	19.1223
ICML-IS 11184-2	296	26.4156	31.4732	36.4798	19.1223
ICML-IS 11185-1	297	25.572	23.9391	13.9637	25.6535
ICML-IS 11185-2	298	25.8683	38.2225	27.3457	21.8332
ICML-IS 11186-1	299	17.3078	12.3437	25.579	13.8542
ICML-IS 11186-2	300	6.07094	33.1812	30.9683	21.4445
ICML-IS 11187-1	301	17.4841	25.5396	19.057	27.2387
ICML-IS 11187-2	302	27.9715	17.6841	29.5657	NA
ICML-IS 11188-1	303	30.6733	28.2153	27.6386	19.1186
ICML-IS 11188-2	304	33.7547	32.5749	16.5293	27.0933
ICML-IS 11189-1	305	30.0303	25.1386	43.7554	25.2192
ICML-IS 11189-2	306	42.3916	39.2074	17.2487	31.8013
ICML-IS 11191-1	307	27.4201	25.8607	11.7508	19.1223
ICML-IS 11191-2	308	17.3609	20.4377	43.7554	20.7847
ICML-IS 11192-1	309	35.157	25.4654	43.7554	19.1223
ICML-IS 11192-2	310	36.4088	40.7692	43.7554	19.1223
ICML-IS 11193-1	311	32.5677	24.8866	22.303	27.3367
ICML-IS 11193-2	312	30.1087	23.5971	23.843	25.0104
ICML-IS 11194-1	313	22.2329	19.7518	34.3736	24.1162
ICML-IS 11195-1	314	15.5256	24.0376	43.7554	22.5859
ICML-IS 11195-2	315	28.8091	14.5225	43.7554	19.1223
ICML-IS 11197-1	316	32.0816	21.6665	25.8723	20.6919
ICML-IS 11198-1	317	25.543	24.5738	18.5473	24.6916
ICML-IS 11198-2	318	30.2689	31.8275	28.6654	28.5552
ICML-IS 11199-1	319	41.917	30.0427	35.1304	24.2983
ICML-IS 11199-2	320	6.07094	0.0409816	19.8456	16.6693
ICML-IS 11199-3	321	29.3466	28.3516	20.3137	23.987
ICML-IS 11200-1	322	27.8751	28.2153	20.149	19.7781
ICML-IS 11200-2	323	37.3121	35.5612	27.8812	18.9404
ICML-IS 11201-1	324	36.1211	36.2996	43.7554	19.3886
ICML-IS 11201-2	325	31.8878	22.5749	37.2876	NA
ICML-IS 11202-1	326	26.3414	28.2153	43.7554	29.847
ICML-IS 11204-1	327	34.2464	28.2153	23.2166	23.3212
ICML-IS 11204-2	328	NA	25.9508	37.4673	27.1848
ICML-IS 11205-1	329	35.6074	30.8136	32.6532	28.7854
ICML-IS 11205-2	330	22.784	29.9782	43.7554	18.2399
ICML-IS 11206-1	331	24.6629	15.5535	16.6085	19.1223
ICML-IS 11206-2	332	27.0618	23.1549	23.595	20.7475
ICML-IS 11212-1	333	6.07094	28.2153	28.0645	NA
ICML-IS 11215-1	334	29.3727	35.4405	25.7248	35.2071
ICML-IS 11215-2	335	27.6473	32.5003	21.0773	NA
SL 1-1	336	6.07094	11.3432	43.7554	25.5285
SL 2-1	337	34.9856	28.0693	18.2507	28.7324
SL 2-2	338	28.3145	26.5525	43.7554	19.1223
SL 3-1	339	13.6541	13.6938	31.8608	21.9925
SL 3-2	340	17.8413	12.602	23.3654	16.0176
SL 4-1	341	23.5117	14.3898	19.0303	NA
SL 4-2	342	6.07094	28.2153	30.5484	NA
SL 5-1	343	6.07094	19.4765	12.4295	NA
SL 5-2	344	31.1597	32.4273	23.4948	29.9668
Souna 3	SIII	NA	NA	27.7195	26.9357
ICMB88004	T	22.3724	14.9226	26.5509	14.608

## Sheet: NFT_corrected
Genotype	ID	WW15	DS15	WW16	DS16
ICML-IS 11001-1	1	20.4015	20.3012	20.1936	17.0526
ICML-IS 11001-2	2	19.7505	15.1596	20.2025	17.0526
ICML-IS 11002-1	3	19.5156	14.4381	19.4817	17.794
ICML-IS 11002-2	4	17.3301	14.3766	16.6466	16.1579
ICML-IS 11003-1	5	17.5764	20.6929	23.8528	22.8235
ICML-IS 11003-2	6	23.2108	18.0057	15.8711	20.0855
ICML-IS 11004-1	7	NA	14.9492	12.5655	15.8351
ICML-IS 11004-2	8	13.7664	13.8417	14.8048	15.787
ICML-IS 11005-1	9	NA	NA	21.8519	17.0148
ICML-IS 11005-2	10	NA	17.0025	20.1936	17.0526
ICML-IS 11006-1	11	23.8424	20.4404	20.1936	18.1494
ICML-IS 11007-1	12	15.2135	15.062	14.8354	16.674
ICML-IS 11007-2	13	13.4978	NA	14.0888	16.8634
ICML-IS 11007-3	14	13.9568	15.2845	19.3711	20.1302
ICML-IS 11008-1	15	15.5584	13.0955	13.4497	15.6506
ICML-IS 11008-2	16	15.4507	15.1016	14.3167	17.6741
ICML-IS 11009-1	17	21.4415	15.9139	20.6141	18.7873
ICML-IS 11010-1	18	18.5625	17.0456	18.9765	18.6951
ICML-IS 11010-2	19	13.6601	15.9904	16.9459	16.7451
ICML-IS 11011-1	20	12.4048	14.3824	12.3116	14.4635
ICML-IS 11011-2	21	14.3154	14.9261	15.5367	16.6476
ICML-IS 11012-1	22	14.6172	16.4927	15.3065	14.678
ICML-IS 11012-2	23	21.3167	16.7295	19.4237	19.6164
ICML-IS 11013-1	24	14.8732	14.5451	18.4294	20.6127
ICML-IS 11013-2	25	18.9594	16.8474	20.4164	18.4362
ICML-IS 11014-1	26	17.9765	14.9863	14.0551	17.0526
ICML-IS 11015-1	27	13.1737	17.3672	16.7571	17.8981
ICML-IS 11015-2	28	14.8949	16.977	17.5846	16.6994
ICML-IS 11021-1	29	22.42	19.0788	22.3314	21.2125
ICML-IS 11021-2	30	19.4842	18.7785	20.6026	19.2944
ICML-IS 11023-1	31	16.1882	18.9633	20.0338	17.0526
ICML-IS 11023-2	32	19.5	20.3012	23.0358	21.3004
ICML-IS 11024-1	33	16.2608	15.6013	18.4504	16.4249
ICML-IS 11024-2	34	16.746	16.2028	18.3768	17.8857
ICML-IS 11025-1	35	17.6881	17.2029	18.6168	17.0526
ICML-IS 11025-2	36	19.3183	14.9862	21.8068	17.6955
ICML-IS 11026-1	37	17.6539	18.4621	18.5539	16.2412
ICML-IS 11026-2	38	13.2489	15.0919	17.2151	17.3398
ICML-IS 11028-1	39	14.923	18.8213	18.1588	20.7375
ICML-IS 11029-1	40	20.4015	15.52	20.1936	17.0433
ICML-IS 11029-2	41	20.4015	20.3012	22.0664	17.0526
ICML-IS 11030-1	42	17.2338	16.2145	14.1068	15.4563
ICML-IS 11030-2	43	19.5023	14.8581	20.1936	17.0526
ICML-IS 11031-1	44	22.664	19.4974	21.2566	20.076
ICML-IS 11032-1	45	21.5309	22.0302	24.692	NA
ICML-IS 11033-1	46	16.9596	14.9539	13.1356	16.0271
ICML-IS 11033-2	47	20.4015	20.3012	20.0157	17.0438
ICML-IS 11034-1	48	20.5797	17.918	21.0466	18.4282
ICML-IS 11034-2	49	20.7949	17.225	20.1936	17.0526
ICML-IS 11035-1	50	25.5781	23.9031	20.1936	17.0526
ICML-IS 11035-2	51	28.1627	12.2743	20.1936	17.0526
ICML-IS 11036-1	52	20.4015	20.3012	19.3335	17.6733
ICML-IS 11037-1	53	13.1754	12.9162	18.8334	14.6084
ICML-IS 11037-2	54	10.841	13.0873	10.8354	14.3826
ICML-IS 11039-1	55	19.1084	21.1726	24.392	17.0526
ICML-IS 11039-2	56	20.3503	20.0033	16.8122	19.737
ICML-IS 11040-1	57	15.5447	16.4894	18.0448	16.4437
ICML-IS 11040-2	58	17.0871	14.8058	14.6918	17.3485
ICML-IS 11041-1	59	16.7038	14.9981	15.1387	16.7057
ICML-IS 11041-2	60	17.1867	13.6842	17.8929	14.9012
ICML-IS 11043-1	61	14.4504	11.9966	20.1936	14.12
ICML-IS 11043-2	62	15.7817	17.141	14.1306	16.189
ICML-IS 11044-1	63	21.1766	20.3012	20.1936	19.8402
ICML-IS 11044-2	64	20.4015	20.3012	20.1936	17.0526
ICML-IS 11045-1	65	22.0327	16.6525	20.1894	16.8101
ICML-IS 11045-2	66	17.7603	18.4182	17.69	20.7076
ICML-IS 11046-1	67	19.9109	20.589	20.1936	17.0526
ICML-IS 11046-2	68	18.6738	20.9891	20.1936	17.0526
ICML-IS 11047-1	69	17.5858	15.5243	18.8222	18.4734
ICML-IS 11047-2	70	20.4531	15.6108	17.6766	18.7044
ICML-IS 11048-1	71	15.574	16.0557	22.0591	20.8825
ICML-IS 11048-2	72	20.655	17.2612	24.5732	14.6538
ICML-IS 11049-1	73	22.2048	20.6247	21.6924	24.0198
ICML-IS 11049-2	74	19.0414	17.3772	18.625	20.1351
ICML-IS 11050-1	75	18.4646	15.0712	12.1791	13.4553
ICML-IS 11050-2	76	12.6535	13.3186	17.9059	16.011
ICML-IS 11051-1	77	NA	20.3012	20.1936	17.0526
ICML-IS 11051-2	78	18.5965	17.9858	18.6599	17.0526
ICML-IS 11052-1	79	20.4015	20.3012	21.3178	17.0526
ICML-IS 11052-2	80	NA	NA	20.1936	17.0526
ICML-IS 11053-1	81	24.8596	23.6099	25.5191	17.0526
ICML-IS 11053-2	82	22.6186	20.3012	20.8524	18.6547
ICML-IS 11053-3	83	NA	15.824	20.9106	18.5658
ICML-IS 11054-1	84	NA	15.9555	14.0136	16.8366
ICML-IS 11054-2	85	20.0008	20.1081	23.2913	20.3717
ICML-IS 11055-1	86	21.4945	21.9455	18.2473	20.815
ICML-IS 11055-2	87	22.5799	20.978	23.5529	18.5212
ICML-IS 11056-1	88	16.5494	16.3063	15.7707	15.9083
ICML-IS 11056-2	89	14.8942	13.9133	14.4457	19.0968
ICML-IS 11057-1	90	20.4015	NA	19.2834	17.0526
ICML-IS 11057-2	91	18.2518	15.7116	19.2136	15.8655
ICML-IS 11058-1	92	16.107	16.5078	20.1191	18.5918
ICML-IS 11060-1	93	20.4015	16.428	20.4836	17.0526
ICML-IS 11060-2	94	20.4015	20.3012	17.2933	17.0526
ICML-IS 11061-1	95	17.6618	14.7417	17.989	12.2722
ICML-IS 11061-2	96	18.3437	19.0835	23.4448	22.4395
ICML-IS 11062-1	97	21.5128	18.0316	19.2738	20.678
ICML-IS 11062-2	98	21.2835	21.8718	26.1217	26.4055
ICML-IS 11064-1	99	15.0052	15.3479	10.116	13.9854
ICML-IS 11064-2	100	22.7361	20.3012	8.44454	17.0526
ICML-IS 11065-1	101	20.4015	20.3012	13.1409	20.6245
ICML-IS 11066-1	102	19.3627	18.9451	19.3775	20.2952
ICML-IS 11066-2	103	17.0249	14.8246	21.058	16.6114
ICML-IS 11067-1	104	12.8064	13.742	15.242	16.8101
ICML-IS 11067-2	105	17.2386	14.4221	17.5946	19.3071
ICML-IS 11068-1	106	20.6574	20.0142	21.6688	24.9064
ICML-IS 11068-2	107	15.7011	18.1486	18.1809	18.532
ICML-IS 11069-1	108	19.8858	18.5242	18.3493	22.634
ICML-IS 11069-2	109	17.236	15.7247	17.0451	23.5054
ICML-IS 11070-1	110	14.4292	12.8936	15.5779	16.0043
ICML-IS 11070-2	111	13.7657	15.9401	15.8724	16.2545
ICML-IS 11071-1	112	20.4015	13.261	20.1936	17.0526
ICML-IS 11071-2	113	21.3722	17.9957	23.0165	22.1929
ICML-IS 11072-1	114	19.1113	22.1333	24.7305	22.9842
ICML-IS 11072-2	115	19.7457	13.9414	25.2933	17.0526
ICML-IS 11073-1	116	15.7906	15.3042	17.6809	19.7786
ICML-IS 11073-2	117	17.1225	15.238	18.6559	16.4364
ICML-IS 11074-1	118	17.0822	16.0969	24.0361	19.2354
ICML-IS 11074-2	119	16.448	16.4874	14.1233	17.2439
ICML-IS 11075-1	120	16.3759	16.166	20.5073	17.0526
ICML-IS 11075-2	121	18.5479	16.2394	23.6446	22.1027
ICML-IS 11076-1	122	NA	18.4979	26.4474	17.0526
ICML-IS 11077-1	123	14.2202	20.0379	19.1716	21.6876
ICML-IS 11077-2	124	21.5556	18.0781	21.2753	20.4406
ICML-IS 11079-1	125	20.4252	17.0569	24.5884	22.8226
ICML-IS 11079-2	126	12.2733	18.0996	18.4145	20.9666
ICML-IS 11081-1	127	20.4015	16.5981	20.1936	17.0526
ICML-IS 11081-2	128	20.4015	20.3012	20.1936	17.0526
ICML-IS 11082-1	129	17.7059	18.1927	21.8221	17.0526
ICML-IS 11082-2	130	20.3161	21.3851	22.0404	22.0185
ICML-IS 11083-1	131	17.0041	17.6832	22.9267	17.0526
ICML-IS 11084-1	132	12.9598	14.9839	15.0926	15.2902
ICML-IS 11084-2	133	16.5492	16.1672	17.7986	17.145
ICML-IS 11089-1	134	25.9965	20.3012	21.7587	17.0526
ICML-IS 11089-2	135	20.4015	20.3012	20.1936	17.0526
ICML-IS 11090-1	136	20.4015	15.5662	20.1936	17.0526
ICML-IS 11090-2	137	20.4015	20.3012	20.1936	17.0526
ICML-IS 11090-3	138	19.6689	17.3271	21.5474	19.0561
ICML-IS 11091-1	139	21.68	20.3012	25.5932	17.0526
ICML-IS 11092-1	140	18.131	18.5187	22.1433	19.077
ICML-IS 11092-2	141	15.9988	16.3431	20.2449	19.3931
ICML-IS 11093-1	142	17.2313	18.0442	19.2094	19.2767
ICML-IS 11093-2	143	16.6256	15.2868	16.8195	13.4078
ICML-IS 11094-1	144	18.0412	16.8505	16.0861	18.0712
ICML-IS 11094-2	145	19.7408	20.3012	23.1933	17.0526
ICML-IS 11095-1	146	23.0748	21.1959	15.1711	21.7986
ICML-IS 11095-2	147	13.9133	15.1883	18.5085	17.8075
ICML-IS 11096-1	148	16.8053	17.052	22.7428	20.5389
ICML-IS 11096-2	149	16.493	17.8617	23.6619	22.8245
ICML-IS 11097-1	150	21.1489	20.868	20.1936	21.3411
ICML-IS 11097-2	151	17.7346	20.3012	26.2518	17.0526
ICML-IS 11098-1	152	16.5644	17.2773	22.1123	22.6431
ICML-IS 11098-2	153	21.722	17.8227	24.9586	19.5493
ICML-IS 11099-1	154	18.2005	16.2815	20.1936	17.0526
ICML-IS 11099-2	155	14.9021	14.7214	17.1097	16.8444
ICML-IS 11100-1	156	21.3368	17.5591	23.3953	22.0536
ICML-IS 11100-2	157	21.2724	15.5303	20.1936	16.4508
ICML-IS 11101-1	158	20.4015	20.3012	22.0628	17.0526
ICML-IS 11101-2	159	17.4263	20.3012	16.3812	17.0526
ICML-IS 11102-1	160	18.2715	15.1719	21.0276	20.2443
ICML-IS 11102-2	161	19.663	16.8592	22.1351	22.5922
ICML-IS 11103-1	162	18.1646	17.945	20.1936	22.368
ICML-IS 11103-2	163	19.4005	17.7016	23.091	22.6101
ICML-IS 11104-1	164	25.028	20.3012	20.1936	17.0526
ICML-IS 11104-2	165	17.5856	18.0518	20.3586	22.0862
ICML-IS 11105-1	166	15.2311	16.778	19.5203	13.7067
ICML-IS 11105-2	167	17.3459	15.0234	11.514	15.583
ICML-IS 11106-1	168	18.2891	16.5561	20.0216	17.0526
ICML-IS 11106-2	169	17.6765	14.9047	17.1194	18.922
ICML-IS 11107-1	170	21.3435	18.2203	19.16	20.4878
ICML-IS 11107-2	171	15.1442	14.9408	17.8499	18.6769
ICML-IS 11108-1	172	16.7038	16.0082	15.0914	15.8375
ICML-IS 11108-2	173	16.2001	15.8326	20.6128	NA
ICML-IS 11109-1	174	23.121	20.2166	20.1936	17.0526
ICML-IS 11109-2	175	19.5216	17.9981	19.1052	17.0526
ICML-IS 11110-1	176	16.1577	18.17	20.1545	17.3317
ICML-IS 11110-2	177	19.6528	20.3012	19.1687	20.7547
ICML-IS 11111-1	178	18.1664	14.0362	20.1936	14.4784
ICML-IS 11111-2	179	15.1639	15.1685	16.346	16.4887
ICML-IS 11112-1	180	19.8488	14.6985	23.0455	21.1691
ICML-IS 11112-2	181	17.3885	15.532	20.1936	18.0637
ICML-IS 11114-1	182	16.4009	16.8348	19.1632	18.6972
ICML-IS 11114-2	183	16.1658	15.9496	17.1972	17.7386
ICML-IS 11115-1	184	22.8994	20.3012	22.2759	NA
ICML-IS 11115-2	185	19.4018	20.918	20.1936	17.0526
ICML-IS 11116-1	186	21.1933	18.2208	20.906	21.5481
ICML-IS 11116-2	187	21.0535	20.8826	23.8091	22.094
ICML-IS 11117-1	188	20.1533	18.8619	20.3558	NA
ICML-IS 11117-2	189	21.1086	22.378	21.3144	22.9457
ICML-IS 11119-1	190	22.7982	17.1173	20.1936	17.0526
ICML-IS 11119-2	191	11.794	16.456	21.6699	16.3682
ICML-IS 11120-1	192	17.9827	15.5447	20.2779	17.1694
ICML-IS 11120-2	193	14.881	15.0813	19.2889	17.0526
ICML-IS 11121-1	194	22.7121	20.3012	20.1936	17.0526
ICML-IS 11121-2	195	16.7455	17.4243	17.6346	17.0526
ICML-IS 11123-1	196	15.262	14.0027	20.0427	14.7195
ICML-IS 11123-2	197	17.116	20.3973	20.8008	21.0255
ICML-IS 11124-1	198	18.3147	15.9163	19.4649	22.7741
ICML-IS 11124-2	199	16.6806	17.6532	22.6806	19.4308
ICML-IS 11125-1	200	17.7065	20.3689	22.1267	17.0526
ICML-IS 11126-1	201	15.3071	13.8702	16.1967	13.2193
ICML-IS 11127-1	202	17.6161	18.1638	22.6359	NA
ICML-IS 11127-2	203	15.124	14.5512	15.9847	17.0526
ICML-IS 11128-1	204	18.43	19.1959	20.1936	22.5413
ICML-IS 11128-2	205	20.9926	20.3012	19.6614	17.0526
ICML-IS 11130-1	206	19.971	20.0563	26.6398	22.0066
ICML-IS 11131-1	207	16.2828	14.8516	12.5041	14.5064
ICML-IS 11131-2	208	14.0523	14.4509	14.4106	17.0661
ICML-IS 11133-1	209	20.4015	20.3012	18.9519	18.5912
ICML-IS 11133-2	210	20.4015	20.3012	20.1936	17.0526
ICML-IS 11134-1	211	19.1561	13.9135	20.1936	18.5466
ICML-IS 11134-2	212	17.2905	19.0316	23.4969	18.6297
ICML-IS 11135-1	213	14.4587	14.9357	21.1585	19.8923
ICML-IS 11136-1	214	20.4015	20.3012	20.1936	17.0526
ICML-IS 11136-2	215	20.4015	20.3012	20.1936	17.0526
ICML-IS 11137-1	216	17.9931	13.8857	18.7292	16.2958
ICML-IS 11137-2	217	20.4015	15.9853	21.2465	NA
ICML-IS 11138-1	218	19.04	15.8781	18.589	18.5283
ICML-IS 11138-2	219	13.7861	14.5262	16.8694	17.1726
ICML-IS 11139-1	220	15.0602	16.017	18.237	20.9582
ICML-IS 11139-2	221	15.2193	19.8454	18.2435	20.1781
ICML-IS 11140-1	222	20.4129	15.5659	23.9016	NA
ICML-IS 11140-2	223	18.4204	19.5641	16.0788	17.6871
ICML-IS 11141-1	224	17.6445	17.8329	19.0503	18.3159
ICML-IS 11143-1	225	16.0649	14.6417	18.454	18.7272
ICML-IS 11143-2	226	13.615	16.9058	17.4682	16.9077
ICML-IS 11144-1	227	18.4444	16.0506	19.6694	18.789
ICML-IS 11144-2	228	17.5936	20.3012	20.1936	17.6382
ICML-IS 11145-1	229	22.512	20.1573	23.7577	17.0526
ICML-IS 11145-2	230	19.4578	19.1553	23.7194	17.0526
ICML-IS 11146-1	231	14.4318	16.0611	14.9749	13.0491
ICML-IS 11146-2	232	15.0756	16.0008	22.7284	14.9406
ICML-IS 11147-1	233	20.4545	20.3012	16.1756	22.5737
ICML-IS 11147-2	234	18.446	18.7187	23.0291	17.0526
ICML-IS 11148-1	235	16.9163	16.9689	16.424	17.4031
ICML-IS 11148-2	236	NA	17.756	19.3664	20.8989
ICML-IS 11149-1	237	20.3829	19.77	21.6195	21.648
ICML-IS 11149-2	238	20.6238	20.3012	17.9905	21.3942
ICML-IS 11150-1	239	NA	23.9003	20.1936	NA
ICML-IS 11150-2	240	20.4015	20.3012	20.1936	17.0526
ICML-IS 11151-1	241	21.9395	15.5038	16.7587	19.1794
ICML-IS 11151-2	242	13.7352	13.6737	12.4886	12.8951
ICML-IS 11152-1	243	20.4015	20.3012	20.1936	17.0526
ICML-IS 11152-2	244	13.6328	20.3012	13.6842	17.0526
ICML-IS 11153-1	245	13.7751	13.7662	20.1936	17.0526
ICML-IS 11153-2	246	NA	20.3012	20.575	NA
ICML-IS 11154-1	247	17.3349	12.1302	17.2718	19.507
ICML-IS 11154-2	248	20.4015	20.3012	15.5794	17.0526
ICML-IS 11155-1	249	16.5899	13.5834	15.4277	16.7872
ICML-IS 11155-2	250	15.9208	14.0961	15.445	14.1762
ICML-IS 11157-1	251	11.6152	17.8249	20.0409	23.3016
ICML-IS 11157-2	252	16.5224	18.8959	23.2505	24.0391
ICML-IS 11158-1	253	18.8445	17.5693	22.7172	20.2341
ICML-IS 11158-2	254	19.4454	17.7323	22.3698	20.6606
ICML-IS 11159-1	255	18.1892	15.9358	23.2394	15.7636
ICML-IS 11159-2	256	NA	17.0522	25.5656	25.8284
ICML-IS 11160-1	257	18.0946	19.0667	20.1936	21.9579
ICML-IS 11160-2	258	19.1294	19.4667	20.3225	21.7874
ICML-IS 11161-1	259	20.4015	18.9414	13.1641	13.9785
ICML-IS 11161-2	260	16.7144	13.4143	10.3002	17.0526
ICML-IS 11163-1	261	14.1905	14.8689	18.7181	14.6808
ICML-IS 11163-2	262	12.2719	11.0665	13.9338	14.6781
ICML-IS 11165-1	263	17.3863	18.9383	19.404	23.7455
ICML-IS 11165-2	264	18.1267	18.3165	20.1936	17.0526
ICML-IS 11167-1	265	19.4913	17.8904	18.6077	17.0285
ICML-IS 11167-2	266	20.4015	20.3012	14.4703	15.2736
ICML-IS 11168-1	267	NA	20.0692	20.5398	16.0309
ICML-IS 11168-2	268	18.0428	14.9224	22.6689	18.2245
ICML-IS 11169-1	269	15.4866	15.3063	15.1109	17.983
ICML-IS 11169-2	270	17.3458	20.3012	16.1119	17.0526
ICML-IS 11170-1	271	12.9267	16.2258	22.1149	21.1542
ICML-IS 11170-2	272	17.0998	16.9206	17.3136	16.7671
ICML-IS 11171-1	273	16.3455	15.0988	20.1936	22.0447
ICML-IS 11171-2	274	15.1228	14.2159	16.155	13.2453
ICML-IS 11172-1	275	19.1816	18.018	20.1825	17.6504
ICML-IS 11172-2	276	14.6645	13.7426	14.6325	15.4485
ICML-IS 11173-1	277	16.7882	20.3012	22.9749	17.0526
ICML-IS 11173-2	278	16.9986	17.1102	17.2393	15.9338
ICML-IS 11174-1	279	20.4015	20.3012	15.4551	18.3606
ICML-IS 11174-2	280	NA	12.7351	14.4918	17.0526
ICML-IS 11175-1	281	20.4015	17.0656	20.1936	NA
ICML-IS 11175-2	282	22.0622	20.9202	20.1936	24.7098
ICML-IS 11176-1	283	22.8038	20.7205	22.1263	17.0526
ICML-IS 11177-1	284	NA	17.0886	20.1936	22.0915
ICML-IS 11178-1	285	21.7072	18.5496	22.3023	21.6911
ICML-IS 11178-2	286	14.9802	12.3259	15.4762	16.1297
ICML-IS 11179-1	287	14.9462	15.0586	16.6013	15.5716
ICML-IS 11179-2	288	17.1424	15.192	20.8135	19.492
ICML-IS 11180-1	289	15.862	18.8054	16.4706	19.5171
ICML-IS 11180-1	290	18.2042	16.5934	19.9739	18.9361
ICML-IS 11181-1	291	14.4633	15.3304	16.9324	16.8645
ICML-IS 11181-2	292	15.5435	16.6922	19.1411	19.7583
ICML-IS 11183-1	293	19.4969	20.6306	16.4361	16.6247
ICML-IS 11183-2	294	14.6484	15.6432	21.0512	14.9261
ICML-IS 11184-1	295	13.1458	NA	15.077	17.0526
ICML-IS 11184-2	296	19.9254	15.1411	17.2193	17.0526
ICML-IS 11185-1	297	16.7611	17.7511	21.087	19.8626
ICML-IS 11185-2	298	22.4	14.9698	20.1936	20.497
ICML-IS 11186-1	299	16.3091	13.9962	17.2516	16.9272
ICML-IS 11186-2	300	17.5314	15.9919	18.1886	17.8186
ICML-IS 11187-1	301	19.3566	17.0179	21.4638	16.5861
ICML-IS 11187-2	302	15.252	20.3012	23.0142	NA
ICML-IS 11188-1	303	16.5331	17.2653	17.384	17.0526
ICML-IS 11188-2	304	19.3788	19.3168	19.6459	19.6671
ICML-IS 11189-1	305	19.2319	19.5906	20.1936	20.3484
ICML-IS 11189-2	306	19.9254	19.6591	21.6324	17.0526
ICML-IS 11191-1	307	18.7591	13.1486	16.6888	17.0526
ICML-IS 11191-2	308	15.9148	16.1646	20.1936	16.4226
ICML-IS 11192-1	309	16.6118	14.652	20.1936	17.0526
ICML-IS 11192-2	310	18.682	18.3166	20.1936	17.0526
ICML-IS 11193-1	311	20.5036	16.0226	25.8396	24.1151
ICML-IS 11193-2	312	19.5384	18.8411	18.8018	18.2345
ICML-IS 11194-1	313	13.6998	16.6485	17.1024	15.1841
ICML-IS 11195-1	314	18.5728	18.421	18.8862	16.8264
ICML-IS 11195-2	315	17.6906	17.3485	20.1936	17.0526
ICML-IS 11197-1	316	15.3679	17.1283	15.8357	17.928
ICML-IS 11198-1	317	16.3834	16.0913	18.0511	16.634
ICML-IS 11198-2	318	15.6082	15.2496	17.0857	18.0535
ICML-IS 11199-1	319	18.0127	11.0983	17.5381	12.692
ICML-IS 11199-2	320	17.5988	16.226	18.974	21.1814
ICML-IS 11199-3	321	17.0472	14.5545	15.9399	23.9678
ICML-IS 11200-1	322	18.2338	16.7057	22.1684	21.349
ICML-IS 11200-2	323	19.1704	16.1223	15.9119	18.0673
ICML-IS 11201-1	324	19.6774	22.2239	20.1936	24.9933
ICML-IS 11201-2	325	20.6537	21.1541	16.4791	NA
ICML-IS 11202-1	326	18.3937	20.3012	20.1936	20.6991
ICML-IS 11204-1	327	13.3341	13.2809	14.1092	14.5039
ICML-IS 11204-2	328	NA	15.0039	15.7709	12.3744
ICML-IS 11205-1	329	13.923	16.3312	21.5733	24.6994
ICML-IS 11205-2	330	17.8955	20.3012	20.1936	22.7721
ICML-IS 11206-1	331	17.0691	18.1825	17.6319	14.0975
ICML-IS 11206-2	332	19.3589	16.0938	19.7008	19.1747
ICML-IS 11212-1	333	20.4015	17.8954	18.043	NA
ICML-IS 11215-1	334	22.6292	20.3012	22.4816	25.164
ICML-IS 11215-2	335	23.2469	20.3012	19.6525	NA
SL 1-1	336	22.558	20.3012	20.1936	17.0526
SL 2-1	337	18.2932	15.0084	24.2065	15.3902
SL 2-2	338	20.2206	20.3012	20.1936	17.0526
SL 3-1	339	17.0965	18.9807	22.7994	19.7907
SL 3-2	340	21.039	20.3012	20.1936	17.0526
SL 4-1	341	16.4879	14.968	20.2954	NA
SL 4-2	342	23.3056	20.3012	23.0347	NA
SL 5-1	343	20.4015	20.3012	23.1046	NA
SL 5-2	344	15.4523	16.7635	15.9438	16.428
Souna 3	SIII	NA	NA	22.7173	21.109
ICMB88004	T	13.4783	12.8176	12.8207	13.8817

## Sheet: NGR_pred_spatial_corr
Genotype	ID	WW15	DS15	WW16	DS16
ICML-IS 11001-1	1	17249	6882.92	9675.44	-1227.23
ICML-IS 11001-2	2	17249	6882.92	12385.4	-1227.23
ICML-IS 11002-1	3	5968.26	4121.67	10215.6	8959.78
ICML-IS 11002-2	4	5803.85	4759.71	10646.1	1389.13
ICML-IS 11003-1	5	10727.2	6882.92	9022.41	12288
ICML-IS 11003-2	6	29956.2	4423.88	10811.5	3564.21
ICML-IS 11004-1	7	NA	2430.15	13419.2	8963.86
ICML-IS 11004-2	8	7708.78	7064.91	8529.95	-1227.23
ICML-IS 11005-1	9	NA	NA	3107.03	7424.86
ICML-IS 11005-2	10	NA	6882.92	9675.44	-1227.23
ICML-IS 11006-1	11	13666.8	7093.87	9675.44	-1227.23
ICML-IS 11007-1	12	14045.8	9386.95	24996.6	5865.25
ICML-IS 11007-2	13	7259.66	NA	4594.76	2059.26
ICML-IS 11007-3	14	13703	2394.5	8249.39	2436.31
ICML-IS 11008-1	15	5232.39	6882.92	4930.18	4029.94
ICML-IS 11008-2	16	1262.37	1612.99	866.242	-1227.23
ICML-IS 11009-1	17	17249	6882.92	-29.7302	-1227.23
ICML-IS 11010-1	18	11042.9	8568.78	20643.9	-1227.23
ICML-IS 11010-2	19	17249	1526.6	3025.1	5309.91
ICML-IS 11011-1	20	6029.66	6882.92	10043.3	5168.7
ICML-IS 11011-2	21	2048.88	4336.05	9675.44	2838.61
ICML-IS 11012-1	22	17249	5516.45	5269.56	3153.49
ICML-IS 11012-2	23	17249	6882.92	4634.72	2274.06
ICML-IS 11013-1	24	28504.9	6882.92	12967.4	4595.82
ICML-IS 11013-2	25	8405.13	6882.92	14054.5	4830.58
ICML-IS 11014-1	26	5328.57	6882.92	9675.44	-1227.23
ICML-IS 11015-1	27	10919.9	6882.92	6429.05	-1227.23
ICML-IS 11015-2	28	5202.57	4750.02	9675.44	-10.9742
ICML-IS 11021-1	29	15726.8	15394.7	13692.1	7208.6
ICML-IS 11021-2	30	8159.57	1788.41	3126.89	1729.73
ICML-IS 11023-1	31	17249	6882.92	9675.44	-1227.23
ICML-IS 11023-2	32	8642.2	4691.14	12153.3	-1227.23
ICML-IS 11024-1	33	13331.3	6882.92	-576.675	-1227.23
ICML-IS 11024-2	34	4057.65	7936.49	1120.68	2837.96
ICML-IS 11025-1	35	6224.1	6882.92	9675.44	-1227.23
ICML-IS 11025-2	36	3340.09	6882.92	15975	7552.95
ICML-IS 11026-1	37	18263	6882.92	6688.07	7392.93
ICML-IS 11026-2	38	4934.58	6882.92	9675.44	-826.827
ICML-IS 11028-1	39	17249	6882.92	7781.04	-1227.23
ICML-IS 11029-1	40	17249	6882.92	9675.44	-1227.23
ICML-IS 11029-2	41	17249	6882.92	9675.44	-1227.23
ICML-IS 11030-1	42	6909.77	2415.36	7957.35	5246.79
ICML-IS 11030-2	43	17249	6882.92	9675.44	-1227.23
ICML-IS 11031-1	44	19678.3	10762.7	8274.99	32239.8
ICML-IS 11032-1	45	17249	903.265	9675.44	NA
ICML-IS 11033-1	46	8348.92	6882.92	1993.07	4529.77
ICML-IS 11033-2	47	17249	6882.92	3361.42	-1227.23
ICML-IS 11034-1	48	17249	6882.92	7561.35	6514.76
ICML-IS 11034-2	49	17249	4871.65	9675.44	-1227.23
ICML-IS 11035-1	50	17249	6882.92	9675.44	-1227.23
ICML-IS 11035-2	51	17249	6882.92	9675.44	-1227.23
ICML-IS 11036-1	52	17249	6882.92	9675.44	-1227.23
ICML-IS 11037-1	53	26752.9	3435.54	13846.6	6550.13
ICML-IS 11037-2	54	7115.69	6882.92	9680.36	-48.3519
ICML-IS 11039-1	55	10519	6882.92	9760.5	-1227.23
ICML-IS 11039-2	56	6782.6	6882.92	6978.47	-1227.23
ICML-IS 11040-1	57	8821.77	6959.22	4966.87	5358.29
ICML-IS 11040-2	58	6047.84	3833.66	8311.12	3966.56
ICML-IS 11041-1	59	13756.9	5663.57	8442.69	6864.05
ICML-IS 11041-2	60	7388.99	3876.48	10642.7	9849.33
ICML-IS 11043-1	61	17249	6882.92	9675.44	-1227.23
ICML-IS 11043-2	62	11155.9	4259.48	4559.84	7609.72
ICML-IS 11044-1	63	17249	6882.92	9675.44	-1227.23
ICML-IS 11044-2	64	17249	6882.92	9675.44	-1227.23
ICML-IS 11045-1	65	17249	11767.4	10510.3	-2241.22
ICML-IS 11045-2	66	17249	3623.36	5825.47	5954.79
ICML-IS 11046-1	67	7219.54	1792.07	9675.44	-1227.23
ICML-IS 11046-2	68	3908.47	6882.92	9675.44	-1227.23
ICML-IS 11047-1	69	14816.4	5991.08	5929.2	7407.52
ICML-IS 11047-2	70	8079.98	5227.06	17889.8	8424.73
ICML-IS 11048-1	71	4376.68	1230.85	7099.32	2608.04
ICML-IS 11048-2	72	17249	7003.69	17802	1209.42
ICML-IS 11049-1	73	5253.96	6882.92	3582.76	-174.468
ICML-IS 11049-2	74	3330.55	6882.92	910.819	1997.64
ICML-IS 11050-1	75	5822.61	6882.92	5595.68	5276.17
ICML-IS 11050-2	76	8284.3	1737.79	3195.56	7520.73
ICML-IS 11051-1	77	NA	6882.92	9675.44	-1227.23
ICML-IS 11051-2	78	27525.7	5847.41	10989.5	-1227.23
ICML-IS 11052-1	79	17249	6882.92	9675.44	-1227.23
ICML-IS 11052-2	80	NA	NA	9675.44	-1227.23
ICML-IS 11053-1	81	17249	6882.92	9675.44	-1227.23
ICML-IS 11053-2	82	17249	6882.92	6452.63	11685.2
ICML-IS 11053-3	83	NA	9615.86	6771.28	-346.449
ICML-IS 11054-1	84	NA	3384.67	28813.5	5854.25
ICML-IS 11054-2	85	25396.8	7129.98	9685.93	7118.93
ICML-IS 11055-1	86	17249	6882.92	9675.44	1404.4
ICML-IS 11055-2	87	13666.6	6882.92	5005.44	2671.69
ICML-IS 11056-1	88	13087.5	14924.1	17784.5	4255.09
ICML-IS 11056-2	89	8289.39	2822.68	4658.54	-1227.23
ICML-IS 11057-1	90	17249	NA	5773.44	-1227.23
ICML-IS 11057-2	91	20987.3	6882.92	16099.6	-1227.23
ICML-IS 11058-1	92	13276.6	6524.53	9675.44	2939.79
ICML-IS 11060-1	93	17249	1825.88	10263.7	-1227.23
ICML-IS 11060-2	94	17249	6882.92	8805.07	-1227.23
ICML-IS 11061-1	95	17249	6882.92	9802.14	7996.39
ICML-IS 11061-2	96	17249	6882.92	9754.08	11837
ICML-IS 11062-1	97	4910.63	6882.92	16253.8	4454.6
ICML-IS 11062-2	98	17249	6882.92	9675.44	4545.16
ICML-IS 11064-1	99	17249	6882.92	5210.7	-2183.8
ICML-IS 11064-2	100	17249	6882.92	2706.53	-1227.23
ICML-IS 11065-1	101	17249	6882.92	1497.44	-1024.06
ICML-IS 11066-1	102	17249	831.342	7162.24	-1063.76
ICML-IS 11066-2	103	6844.66	4184.07	19897.4	3883.37
ICML-IS 11067-1	104	17249	8710.62	12592.5	1170.79
ICML-IS 11067-2	105	8571.53	6882.92	6838.11	4212.46
ICML-IS 11068-1	106	17249	6882.92	9675.44	6407.43
ICML-IS 11068-2	107	14638	15392.6	31253.5	2093.16
ICML-IS 11069-1	108	6521.37	6654.35	14799.4	8083.47
ICML-IS 11069-2	109	11870.5	796.626	9549.74	17870
ICML-IS 11070-1	110	9249.82	5304.77	3193.13	5295.36
ICML-IS 11070-2	111	3902.28	6882.92	6220.59	6313.35
ICML-IS 11071-1	112	17249	6882.92	9675.44	-1227.23
ICML-IS 11071-2	113	17249	2393.69	6378.04	6924.41
ICML-IS 11072-1	114	9211.82	4892.29	9043.53	-1497.23
ICML-IS 11072-2	115	17249	6882.92	8896.6	-1227.23
ICML-IS 11073-1	116	7147.7	4513.4	3661.33	4967.81
ICML-IS 11073-2	117	7453.87	3643.4	9254.33	-1227.23
ICML-IS 11074-1	118	9545.78	550.85	9675.44	6701.65
ICML-IS 11074-2	119	9814.37	6882.92	7062.51	7647.53
ICML-IS 11075-1	120	27588.6	6882.92	2436.75	-1227.23
ICML-IS 11075-2	121	9969.87	6882.92	9675.44	-1227.23
ICML-IS 11076-1	122	NA	-334.869	9675.44	-1227.23
ICML-IS 11077-1	123	17249	6882.92	6050.7	3617.86
ICML-IS 11077-2	124	6359.76	8072.57	14830	4710.41
ICML-IS 11079-1	125	10529.1	8551.6	10518.3	-1227.23
ICML-IS 11079-2	126	8748.58	5926.03	4196.41	9062.35
ICML-IS 11081-1	127	17249	6882.92	9675.44	-1227.23
ICML-IS 11081-2	128	17249	6882.92	9675.44	-1227.23
ICML-IS 11082-1	129	17249	3860.42	12546.1	-1227.23
ICML-IS 11082-2	130	17249	7563.9	13105.3	3508.65
ICML-IS 11083-1	131	4085.22	5227.5	9675.44	-1227.23
ICML-IS 11084-1	132	16523.1	5288.01	6476.15	4727.24
ICML-IS 11084-2	133	17249	6882.92	11078.6	-1227.23
ICML-IS 11089-1	134	17249	6882.92	3619.24	-1227.23
ICML-IS 11089-2	135	17249	6882.92	9675.44	-1227.23
ICML-IS 11090-1	136	17249	6882.92	9675.44	-1227.23
ICML-IS 11090-2	137	17249	6882.92	9675.44	-1227.23
ICML-IS 11090-3	138	1215.4	6882.92	11566.3	4090.15
ICML-IS 11091-1	139	10175.6	6882.92	3888.71	-1227.23
ICML-IS 11092-1	140	4459.24	5521.4	4518.46	6869.14
ICML-IS 11092-2	141	6138.46	3140.52	2239.91	7184.24
ICML-IS 11093-1	142	17249	6882.92	12528.2	5048.52
ICML-IS 11093-2	143	17249	3237.57	10514.8	4125.05
ICML-IS 11094-1	144	17249	6882.92	18125.3	-1227.23
ICML-IS 11094-2	145	17249	6882.92	4960.23	4307.73
ICML-IS 11095-1	146	2365.09	6882.92	3397.23	-1227.23
ICML-IS 11095-2	147	11231.7	7733.85	4817.15	1618.33
ICML-IS 11096-1	148	9175.17	5062.7	5460.64	3821.58
ICML-IS 11096-2	149	8481	6882.92	9538.09	4050.96
ICML-IS 11097-1	150	12707.1	9735.7	9675.44	3581.34
ICML-IS 11097-2	151	17249	9301.46	14978.9	1824.54
ICML-IS 11098-1	152	11317	3064.95	12794.6	4680.13
ICML-IS 11098-2	153	17249	16174.6	9675.44	5292.49
ICML-IS 11099-1	154	17249	6882.92	9675.44	-1227.23
ICML-IS 11099-2	155	3257.52	1856.01	7408.47	-1497.05
ICML-IS 11100-1	156	11666.3	7989.47	1469.23	11407
ICML-IS 11100-2	157	17249	6882.92	9675.44	2810.63
ICML-IS 11101-1	158	17249	6882.92	6209.56	-1227.23
ICML-IS 11101-2	159	17249	6882.92	7114.03	-1227.23
ICML-IS 11102-1	160	15546.3	6748.97	9675.44	8538.78
ICML-IS 11102-2	161	17249	13384.8	5843.01	7251.38
ICML-IS 11103-1	162	4479.12	6882.92	3316.99	3139.44
ICML-IS 11103-2	163	2965.07	6882.92	1067.83	1744.5
ICML-IS 11104-1	164	17249	6882.92	9675.44	-1227.23
ICML-IS 11104-2	165	4329.32	3540.61	8448.95	4776.34
ICML-IS 11105-1	166	17249	6882.92	5586.2	-1227.23
ICML-IS 11105-2	167	17249	6882.92	3231.58	-1227.23
ICML-IS 11106-1	168	10733.1	2336.95	5324.65	-1227.23
ICML-IS 11106-2	169	11580.5	6882.92	17459.2	6969.81
ICML-IS 11107-1	170	6709.11	6882.92	5638.76	1847.22
ICML-IS 11107-2	171	1765.74	7070.31	1082.61	5688.03
ICML-IS 11108-1	172	10981.6	858.866	8977.78	8282.27
ICML-IS 11108-2	173	3609.61	5536.38	11758.7	NA
ICML-IS 11109-1	174	5731.52	6882.92	9675.44	-1227.23
ICML-IS 11109-2	175	9506.01	6882.92	9675.44	-1227.23
ICML-IS 11110-1	176	7736.61	6882.92	9853.38	-1227.23
ICML-IS 11110-2	177	4290.53	6882.92	11763	3993.53
ICML-IS 11111-1	178	17249	4304.53	9675.44	1148.8
ICML-IS 11111-2	179	17249	7244.24	17913	7661.03
ICML-IS 11112-1	180	17249	6882.92	27348.8	-1227.23
ICML-IS 11112-2	181	8774.53	315.697	5055.2	-1227.23
ICML-IS 11114-1	182	17249	6882.92	9675.44	1900.87
ICML-IS 11114-2	183	8122.95	6882.92	3122.48	-1227.23
ICML-IS 11115-1	184	17249	6882.92	9675.44	NA
ICML-IS 11115-2	185	7569.48	6882.92	-389.629	-1227.23
ICML-IS 11116-1	186	20530.6	3224.62	10161.2	7437.69
ICML-IS 11116-2	187	4819.71	3026.11	14687.8	4530.95
ICML-IS 11117-1	188	5725.87	6882.92	9675.44	NA
ICML-IS 11117-2	189	17249	6882.92	13329.4	-1227.23
ICML-IS 11119-1	190	17249	6882.92	9675.44	-1227.23
ICML-IS 11119-2	191	17249	4070.97	8467.12	7942.48
ICML-IS 11120-1	192	16987.2	7178.95	4761.38	2388.13
ICML-IS 11120-2	193	7495.36	11295.1	19835.8	-1227.23
ICML-IS 11121-1	194	17249	6882.92	9675.44	-1227.23
ICML-IS 11121-2	195	17249	4046.25	3615.36	4055.16
ICML-IS 11123-1	196	-40.182	1697.13	3666.38	-1227.23
ICML-IS 11123-2	197	11309.4	4569.47	19329.9	-1227.23
ICML-IS 11124-1	198	11172.2	7944.43	11797.4	4176.11
ICML-IS 11124-2	199	17249	6882.92	25591.1	9971.07
ICML-IS 11125-1	200	17249	2532.58	15872.9	-1227.23
ICML-IS 11126-1	201	8447.43	3598.86	9675.44	2474.13
ICML-IS 11127-1	202	17249	6882.92	12660.2	NA
ICML-IS 11127-2	203	13374.2	11591.4	6307.4	-1227.23
ICML-IS 11128-1	204	27906.1	9440.69	5818.41	8428.69
ICML-IS 11128-2	205	17249	6882.92	15683.7	-1227.23
ICML-IS 11130-1	206	17249	6882.92	8166.55	4039.15
ICML-IS 11131-1	207	22670.5	4694.93	10542.9	-1227.23
ICML-IS 11131-2	208	4304.91	5684.26	11284.5	2211.82
ICML-IS 11133-1	209	17249	6882.92	9675.44	-853.461
ICML-IS 11133-2	210	17249	6882.92	9675.44	-1227.23
ICML-IS 11134-1	211	17249	6882.92	9675.44	3180.88
ICML-IS 11134-2	212	3353.44	4402.31	6843.21	-230.324
ICML-IS 11135-1	213	12173	7508.55	5144.55	4514.61
ICML-IS 11136-1	214	17249	6882.92	9675.44	-1227.23
ICML-IS 11136-2	215	17249	6882.92	9675.44	-1227.23
ICML-IS 11137-1	216	3069.21	6882.92	5243.4	3071.96
ICML-IS 11137-2	217	17249	6882.92	13020.1	NA
ICML-IS 11138-1	218	9792.61	5570.11	6289.79	6537.22
ICML-IS 11138-2	219	7942.75	4687.29	3179.11	3266.6
ICML-IS 11139-1	220	9260.46	1905.44	9490.88	3409.89
ICML-IS 11139-2	221	6582.98	308.459	10015.2	-1227.23
ICML-IS 11140-1	222	6446.65	6882.92	13596.4	NA
ICML-IS 11140-2	223	5024.58	2434.63	13787.6	11691.6
ICML-IS 11141-1	224	7111.3	5083.01	9675.44	5784.58
ICML-IS 11143-1	225	12079.2	2496.36	14780.7	2809.77
ICML-IS 11143-2	226	15676.8	3527.59	14954.1	4760.57
ICML-IS 11144-1	227	17249	6882.92	9675.44	-1227.23
ICML-IS 11144-2	228	17249	6882.92	6619.42	4410.08
ICML-IS 11145-1	229	17249	6882.92	13190.6	-1227.23
ICML-IS 11145-2	230	107905	6882.92	25333	-1227.23
ICML-IS 11146-1	231	9521.63	6882.92	6418.05	-390.372
ICML-IS 11146-2	232	7370.49	1658.98	5494.88	4116.77
ICML-IS 11147-1	233	16802.4	6882.92	5964.52	4171.79
ICML-IS 11147-2	234	17249	6882.92	9675.44	22574.8
ICML-IS 11148-1	235	7981.6	5670.97	27347.4	-1227.23
ICML-IS 11148-2	236	NA	6882.92	11693.9	5154.34
ICML-IS 11149-1	237	8999.19	6882.92	12643.6	-1227.23
ICML-IS 11149-2	238	17249	6882.92	7003.23	4639.35
ICML-IS 11150-1	239	NA	6882.92	9675.44	NA
ICML-IS 11150-2	240	17249	6882.92	9675.44	-1227.23
ICML-IS 11151-1	241	6636.7	6194.76	12281.1	6888.3
ICML-IS 11151-2	242	11427	13312.5	3841.69	10946.4
ICML-IS 11152-1	243	17249	6882.92	9675.44	-1227.23
ICML-IS 11152-2	244	6903.7	6882.92	13296	-1227.23
ICML-IS 11153-1	245	9104.96	2979.77	9675.44	-1227.23
ICML-IS 11153-2	246	NA	6882.92	9675.44	NA
ICML-IS 11154-1	247	17249	4128.12	13396.4	9357.92
ICML-IS 11154-2	248	17249	6882.92	7228.04	-1227.23
ICML-IS 11155-1	249	12033.9	3581.48	10773.2	3053.3
ICML-IS 11155-2	250	6005.46	3866.32	2532.96	2825.53
ICML-IS 11157-1	251	17249	3166.71	15779.8	-1227.23
ICML-IS 11157-2	252	2616.2	6882.92	-241.42	-1227.23
ICML-IS 11158-1	253	9036.02	6494.02	7348.71	-722.106
ICML-IS 11158-2	254	9145.08	6882.92	10319.6	-1227.23
ICML-IS 11159-1	255	12458.8	8491.89	10333.5	-1227.23
ICML-IS 11159-2	256	NA	4971.92	5312.15	8649.3
ICML-IS 11160-1	257	9453.42	899.957	6641.88	-1227.23
ICML-IS 11160-2	258	871.668	4831.24	9675.44	1334.42
ICML-IS 11161-1	259	17249	6882.92	2521.44	2194.12
ICML-IS 11161-2	260	17249	6882.92	5024.02	-1227.23
ICML-IS 11163-1	261	17249	6882.92	4442.46	4735.63
ICML-IS 11163-2	262	17249	3649.17	4070.61	-1227.23
ICML-IS 11165-1	263	17249	6882.92	2175.31	9832.27
ICML-IS 11165-2	264	7600.91	9616.24	9675.44	-1227.23
ICML-IS 11167-1	265	17249	2801.11	9675.44	2579.68
ICML-IS 11167-2	266	17249	6882.92	4825.42	5949.72
ICML-IS 11168-1	267	NA	6882.92	7373.08	-1227.23
ICML-IS 11168-2	268	7095.26	6882.92	6958.49	13034.4
ICML-IS 11169-1	269	5113.75	5103.11	9136.68	5530.86
ICML-IS 11169-2	270	4724.95	6882.92	9924.89	-1227.23
ICML-IS 11170-1	271	3403.59	1471.42	7065.01	-1227.23
ICML-IS 11170-2	272	7731.7	6882.92	11839.6	2871.41
ICML-IS 11171-1	273	7439.47	6882.92	9675.44	-1227.23
ICML-IS 11171-2	274	4171.76	6882.92	8199.23	6357.68
ICML-IS 11172-1	275	4247.33	6882.92	9274.9	-1227.23
ICML-IS 11172-2	276	4900.16	2082.3	4334.03	829.393
ICML-IS 11173-1	277	17249	6882.92	3313.59	-1708.76
ICML-IS 11173-2	278	17249	6882.92	35607.9	11508.2
ICML-IS 11174-1	279	17249	6882.92	9675.44	-1227.23
ICML-IS 11174-2	280	NA	6882.92	19369.7	-1227.23
ICML-IS 11175-1	281	17249	6882.92	9675.44	NA
ICML-IS 11175-2	282	17249	6882.92	9675.44	-3636.57
ICML-IS 11176-1	283	17249	6882.92	6066.39	-1227.23
ICML-IS 11177-1	284	NA	6882.92	9675.44	-1227.23
ICML-IS 11178-1	285	8848.37	4228.64	9658.75	-975.701
ICML-IS 11178-2	286	4936.05	4139.65	9675.44	5365.75
ICML-IS 11179-1	287	17249	6882.92	12315.1	3626.7
ICML-IS 11179-2	288	7009.7	3441.23	22107.5	7067.9
ICML-IS 11180-1	289	9068.12	6882.92	8028.11	3087.69
ICML-IS 11180-1	290	14850.7	6682.21	15255.1	6660.53
ICML-IS 11181-1	291	8810.55	6882.92	12978.6	8440.03
ICML-IS 11181-2	292	8194.28	2636.36	19562.1	6744.53
ICML-IS 11183-1	293	16207.9	4878.29	9257.5	2756.72
ICML-IS 11183-2	294	14317.1	8762.72	2326.58	2872.76
ICML-IS 11184-1	295	17249	NA	16286.6	-1227.23
ICML-IS 11184-2	296	17249	5179.72	44263	-1227.23
ICML-IS 11185-1	297	10159.4	6882.92	8732.57	4942.99
ICML-IS 11185-2	298	9520.56	6882.92	9675.44	9173.78
ICML-IS 11186-1	299	5494.17	5345.64	4678.4	676.839
ICML-IS 11186-2	300	17249	7099.52	13430.9	-1227.23
ICML-IS 11187-1	301	10815.5	4683.24	6184.96	-1227.23
ICML-IS 11187-2	302	6671.24	6882.92	9675.44	NA
ICML-IS 11188-1	303	8120.49	6882.92	5486.45	-1227.23
ICML-IS 11188-2	304	6288.37	1828.4	2430.82	2680.66
ICML-IS 11189-1	305	17249	14022.7	9675.44	5648.98
ICML-IS 11189-2	306	8552.95	9444.69	13935.6	11062.1
ICML-IS 11191-1	307	6536.48	1710.5	6383.7	-1227.23
ICML-IS 11191-2	308	1820.82	4198.69	9675.44	2225.64
ICML-IS 11192-1	309	21056	6882.92	9675.44	-1227.23
ICML-IS 11192-2	310	27032.7	6882.92	9675.44	-1227.23
ICML-IS 11193-1	311	4211.67	2580.26	5773.49	5678.05
ICML-IS 11193-2	312	18562.2	3741.34	8932.45	4993.24
ICML-IS 11194-1	313	3572.03	11008	653.901	6713.27
ICML-IS 11195-1	314	17249	2850.82	9675.44	6177.4
ICML-IS 11195-2	315	17249	2855.66	9675.44	2236.48
ICML-IS 11197-1	316	5712.39	6882.92	8185.38	3933.15
ICML-IS 11198-1	317	17249	4861.67	6250.35	4143.19
ICML-IS 11198-2	318	16965.8	8796.37	10315.2	6103.38
ICML-IS 11199-1	319	9850.59	6882.92	9675.44	5509.91
ICML-IS 11199-2	320	17249	6882.92	4970.19	4520.65
ICML-IS 11199-3	321	17249	6882.92	24180.9	6635.31
ICML-IS 11200-1	322	30016.2	6882.92	23766.8	11382.7
ICML-IS 11200-2	323	12514.2	10551.8	6123.82	949.064
ICML-IS 11201-1	324	17249	6882.92	9675.44	12925.4
ICML-IS 11201-2	325	17249	6882.92	9675.44	NA
ICML-IS 11202-1	326	17249	6882.92	9675.44	4981.55
ICML-IS 11204-1	327	4184.33	6882.92	13308.1	-74.5756
ICML-IS 11204-2	328	NA	1487.44	11627.3	-1227.23
ICML-IS 11205-1	329	9293	4229.2	5505.14	9634.45
ICML-IS 11205-2	330	17249	6882.92	9675.44	-1227.23
ICML-IS 11206-1	331	17249	4526.38	3203.32	-1227.23
ICML-IS 11206-2	332	8294.13	2797.75	6770.68	2297.18
ICML-IS 11212-1	333	17249	6882.92	6827.85	NA
ICML-IS 11215-1	334	17249	6882.92	9675.44	-1227.23
ICML-IS 11215-2	335	17249	6882.92	10456.5	NA
SL 1-1	336	17249	4028.82	9675.44	-1227.23
SL 2-1	337	18757.6	9522.56	4637.7	-1227.23
SL 2-2	338	17249	6882.92	9675.44	-1227.23
SL 3-1	339	6627.21	6882.92	66324.2	7283.08
SL 3-2	340	13366.4	6882.92	9675.44	-1227.23
SL 4-1	341	17249	5902.54	1530.32	NA
SL 4-2	342	17249	6882.92	14438	NA
SL 5-1	343	17249	6882.92	5390.74	NA
SL 5-2	344	14621.8	2208.05	10646.5	9607.39
Souna 3	SIII	NA	NA	9675.44	-1227.23
ICMB88004	T	8918.64	5668.88	6384.34	3915.92

## Sheet: PGR_pred_spatial_corr
Genotype	ID	WW15	DS15	WW16	DS16
ICML-IS 11001-1	1	NA	NA	NA	NA
ICML-IS 11001-2	2	76.2946	16.8523	122.453	NA
ICML-IS 11002-1	3	66.1507	19.4035	87.5177	73.6569
ICML-IS 11002-2	4	64.4667	28.5746	95.1424	-1.04703
ICML-IS 11003-1	5	66.3011	-10.5267	60.7274	80.4483
ICML-IS 11003-2	6	NA	37.812	148.55	41.627
ICML-IS 11004-1	7	NA	21.6173	119.486	85.2205
ICML-IS 11004-2	8	58.2225	58.8934	70.8757	81.8735
ICML-IS 11005-1	9	NA	NA	20.8988	48.3947
ICML-IS 11005-2	10	NA	NA	NA	NA
ICML-IS 11006-1	11	71.8344	36.5658	NA	88.5016
ICML-IS 11007-1	12	58.6116	86.0247	305.386	62.5996
ICML-IS 11007-2	13	61.5896	NA	19.716	20.6572
ICML-IS 11007-3	14	61.3007	13.2254	68.7148	21.4944
ICML-IS 11008-1	15	60.278	-19.6538	33.8472	16.6228
ICML-IS 11008-2	16	68.0233	15.8913	4.58001	NA
ICML-IS 11009-1	17	NA	NA	-14.5308	NA
ICML-IS 11010-1	18	62.0938	33.462	136.119	15.1415
ICML-IS 11010-2	19	57.6537	-1.93304	14.994	37.119
ICML-IS 11011-1	20	57.1697	6.38246	81.1736	21.5615
ICML-IS 11011-2	21	63.8188	37.9478	NA	45.8362
ICML-IS 11012-1	22	58.7182	31.7937	30.7917	27.9327
ICML-IS 11012-2	23	63.5243	NA	37.0582	28.3481
ICML-IS 11013-1	24	61.3096	5.75536	91.024	31.1467
ICML-IS 11013-2	25	67.477	-0.403665	82.0568	32.9541
ICML-IS 11014-1	26	72.2104	25.6155	NA	NA
ICML-IS 11015-1	27	60.9261	2.95052	49.7519	NA
ICML-IS 11015-2	28	61.6775	32.9929	75.7693	-7.62363
ICML-IS 11021-1	29	71.1694	46.3713	111.211	41.1647
ICML-IS 11021-2	30	70.9758	14.4561	30.7498	15.4425
ICML-IS 11023-1	31	60.1929	NA	28.3114	NA
ICML-IS 11023-2	32	80.1633	24.9192	79.1789	51.8282
ICML-IS 11024-1	33	65.994	NA	20.9066	-7.91296
ICML-IS 11024-2	34	NA	21.0248	1.5952	13.8345
ICML-IS 11025-1	35	67.8515	57.7328	60.2534	NA
ICML-IS 11025-2	36	69.8722	33.6728	141.331	50.0319
ICML-IS 11026-1	37	62.1226	9.45689	80.3066	66.9612
ICML-IS 11026-2	38	63.351	NA	55.4637	-10.6386
ICML-IS 11028-1	39	79.9223	3.06293	46.5006	NA
ICML-IS 11029-1	40	NA	NA	NA	NA
ICML-IS 11029-2	41	NA	NA	NA	NA
ICML-IS 11030-1	42	61.9194	22.2805	49.7922	29.8476
ICML-IS 11030-2	43	62.8086	NA	NA	NA
ICML-IS 11031-1	44	67.2142	58.9664	42.3511	260.108
ICML-IS 11032-1	45	83.7993	1.06985	NA	NA
ICML-IS 11033-1	46	60.3551	20.2273	42.6883	45.0907
ICML-IS 11033-2	47	NA	19.7367	24.4372	NA
ICML-IS 11034-1	48	NA	-3.53279	48.424	31.7782
ICML-IS 11034-2	49	NA	34.7914	NA	NA
ICML-IS 11035-1	50	97.6446	NA	NA	NA
ICML-IS 11035-2	51	NA	-18.9909	NA	NA
ICML-IS 11036-1	52	71.8114	NA	NA	NA
ICML-IS 11037-1	53	58.8815	27.9151	105.912	45.492
ICML-IS 11037-2	54	55.1161	NA	58.2141	-9.88739
ICML-IS 11039-1	55	69.1653	NA	61.515	NA
ICML-IS 11039-2	56	73.3231	6.56611	58.4431	57.3387
ICML-IS 11040-1	57	57.7005	62.0357	46.0119	50.7655
ICML-IS 11040-2	58	64.6799	27.461	82.5395	25.6682
ICML-IS 11041-1	59	61.3778	70.0245	85.626	51.5096
ICML-IS 11041-2	60	59.6336	22.8413	74.0918	75.1314
ICML-IS 11043-1	61	59.7722	8.14876	NA	1.71058
ICML-IS 11043-2	62	62.1472	30.194	45.7859	55.0793
ICML-IS 11044-1	63	NA	NA	NA	NA
ICML-IS 11044-2	64	NA	NA	NA	NA
ICML-IS 11045-1	65	63.1158	113.178	137.211	-13.7904
ICML-IS 11045-2	66	60.8971	16.2294	30.9837	49.59
ICML-IS 11046-1	67	76.2379	23.9398	NA	NA
ICML-IS 11046-2	68	86.6172	NA	NA	NA
ICML-IS 11047-1	69	57.823	45.1494	57.4697	62.4184
ICML-IS 11047-2	70	69.3348	23.9747	114.576	80.3032
ICML-IS 11048-1	71	61.5159	10.9384	57.518	23.3973
ICML-IS 11048-2	72	69.2628	35.4601	124.112	11.2094
ICML-IS 11049-1	73	67.6105	8.85756	46.7085	-7.83915
ICML-IS 11049-2	74	65.4186	-1.90427	7.59569	24.5559
ICML-IS 11050-1	75	62.6916	9.63069	49.5858	22.9823
ICML-IS 11050-2	76	57.1486	0.86951	26.1554	39.0261
ICML-IS 11051-1	77	NA	NA	NA	NA
ICML-IS 11051-2	78	85.6843	27.2961	51.9905	NA
ICML-IS 11052-1	79	NA	NA	NA	NA
ICML-IS 11052-2	80	NA	NA	NA	NA
ICML-IS 11053-1	81	90.3184	-1.3689	NA	NA
ICML-IS 11053-2	82	80.1415	7.17843	45.6148	103.878
ICML-IS 11053-3	83	NA	84.211	57.7867	8.46089
ICML-IS 11054-1	84	NA	23.7789	271.936	50.1853
ICML-IS 11054-2	85	77.0503	47.9438	47.6001	36.5866
ICML-IS 11055-1	86	70.9495	NA	14.7935	12.1153
ICML-IS 11055-2	87	67.3478	8.16047	30.1051	14.55
ICML-IS 11056-1	88	71.946	79.5314	74.3818	29.0725
ICML-IS 11056-2	89	65.4739	17.2312	42.1734	NA
ICML-IS 11057-1	90	NA	NA	35.8924	NA
ICML-IS 11057-2	91	67.1043	-3.29836	113.532	48.9517
ICML-IS 11058-1	92	60.21	26.0928	35.949	30.0548
ICML-IS 11060-1	93	NA	5.39639	73.2466	NA
ICML-IS 11060-2	94	NA	NA	63.9373	NA
ICML-IS 11061-1	95	71.4858	4.78778	87.6989	68.5467
ICML-IS 11061-2	96	96.3183	-5.54436	40.3268	67.4429
ICML-IS 11062-1	97	86.6796	18.2706	82.2999	41.7447
ICML-IS 11062-2	98	70.2553	4.31745	7.38306	24.9396
ICML-IS 11064-1	99	94.3936	NA	30.8246	-11.4264
ICML-IS 11064-2	100	69.463	NA	19.3302	NA
ICML-IS 11065-1	101	NA	NA	9.99442	-0.919423
ICML-IS 11066-1	102	64.336	6.27008	75.1363	-9.6126
ICML-IS 11066-2	103	59.7846	38.3103	180.451	41.2629
ICML-IS 11067-1	104	61.652	69.1893	100.998	5.36206
ICML-IS 11067-2	105	64.9649	4.54806	34.7681	33.7404
ICML-IS 11068-1	106	68.2728	18.3617	78.9558	42.9899
ICML-IS 11068-2	107	62.1029	65.4348	305.482	18.8309
ICML-IS 11069-1	108	62.7425	49.0127	109.841	73.8088
ICML-IS 11069-2	109	60.2324	2.18505	48.9182	122.81
ICML-IS 11070-1	110	57.6866	44.6929	28.1573	36.0537
ICML-IS 11070-2	111	57.7848	3.57923	45.6234	30.4165
ICML-IS 11071-1	112	NA	NA	NA	NA
ICML-IS 11071-2	113	83.0879	4.3183	55.275	46.6439
ICML-IS 11072-1	114	75.0504	45.7538	61.2821	-1.78408
ICML-IS 11072-2	115	70.7164	NA	41.0792	NA
ICML-IS 11073-1	116	61.0399	21.7648	34.9066	31.0629
ICML-IS 11073-2	117	64.1398	35.4275	58.938	31.214
ICML-IS 11074-1	118	65.8287	-0.0378406	113.086	81.1758
ICML-IS 11074-2	119	59.5262	6.27231	47.8155	82.1596
ICML-IS 11075-1	120	66.1366	-16.7636	15.1901	NA
ICML-IS 11075-2	121	68.6387	6.64494	0.703258	6.03028
ICML-IS 11076-1	122	NA	-8.18756	66.6504	NA
ICML-IS 11077-1	123	60.2105	77.804	55.7906	44.4809
ICML-IS 11077-2	124	67.6415	56.0008	111.336	26.981
ICML-IS 11079-1	125	66.8656	67.1053	70.0297	NA
ICML-IS 11079-2	126	58.3412	39.1508	38.898	68.4267
ICML-IS 11081-1	127	NA	NA	NA	NA
ICML-IS 11081-2	128	NA	NA	NA	NA
ICML-IS 11082-1	129	66.5753	9.24338	97.1182	NA
ICML-IS 11082-2	130	81.962	43.2214	107.15	52.475
ICML-IS 11083-1	131	66.087	41.8208	NA	NA
ICML-IS 11084-1	132	58.605	35.0766	48.5608	33.1262
ICML-IS 11084-2	133	59.0249	NA	88.6405	NA
ICML-IS 11089-1	134	NA	10.0776	39.7123	NA
ICML-IS 11089-2	135	NA	NA	NA	NA
ICML-IS 11090-1	136	NA	124.769	NA	NA
ICML-IS 11090-2	137	NA	NA	NA	NA
ICML-IS 11090-3	138	64.1574	NA	74.9006	27.7365
ICML-IS 11091-1	139	71.6803	NA	17.6641	NA
ICML-IS 11092-1	140	70.8326	44.7489	47.9108	62.14
ICML-IS 11092-2	141	63.2101	13.313	8.77218	66.171
ICML-IS 11093-1	142	66.6352	-4.40652	75.0414	48.3376
ICML-IS 11093-2	143	62.9997	15.7924	94.3928	28.32
ICML-IS 11094-1	144	67.4527	53.1421	150.964	-0.747717
ICML-IS 11094-2	145	NA	NA	43.354	34.1872
ICML-IS 11095-1	146	81.7923	-4.05103	29.2866	NA
ICML-IS 11095-2	147	61.6042	34.9484	59.5148	10.6787
ICML-IS 11096-1	148	67.9574	32.7371	50.1761	28.622
ICML-IS 11096-2	149	63.4099	23.1695	81.8211	38.223
ICML-IS 11097-1	150	72.5486	55.1549	NA	23.6637
ICML-IS 11097-2	151	84.8676	36.3041	95.658	0.278157
ICML-IS 11098-1	152	62.9291	25.4776	79.8455	36.9552
ICML-IS 11098-2	153	68.6847	70.4511	52.8549	40.5213
ICML-IS 11099-1	154	63.9431	1.81508	NA	NA
ICML-IS 11099-2	155	60.646	35.2906	80.2604	-13.0672
ICML-IS 11100-1	156	68.0265	37.5515	30.1998	76.9887
ICML-IS 11100-2	157	81.3823	35.2777	NA	27.8581
ICML-IS 11101-1	158	NA	NA	35.1423	NA
ICML-IS 11101-2	159	NA	NA	59.2519	NA
ICML-IS 11102-1	160	67.688	28.6573	44.0461	76.6641
ICML-IS 11102-2	161	69.5597	89.8309	83.3039	46.313
ICML-IS 11103-1	162	68.757	9.7181	21.5166	16.9365
ICML-IS 11103-2	163	64.4007	6.54331	5.21023	4.57641
ICML-IS 11104-1	164	79.0202	NA	NA	NA
ICML-IS 11104-2	165	64.419	24.6078	74.822	27.3242
ICML-IS 11105-1	166	74.7443	8.25621	67.6981	3.36885
ICML-IS 11105-2	167	59.8524	NA	26.7328	48.6937
ICML-IS 11106-1	168	74.0414	18.9939	50.6942	NA
ICML-IS 11106-2	169	61.5468	30.6485	166.924	70.8595
ICML-IS 11107-1	170	75.8692	NA	60.1397	13.2618
ICML-IS 11107-2	171	67.0548	86.3607	15.6695	43.3926
ICML-IS 11108-1	172	61.6651	16.7519	85.1878	63.5451
ICML-IS 11108-2	173	56.7583	25.6819	71.0416	NA
ICML-IS 11109-1	174	76.6045	-3.13554	NA	NA
ICML-IS 11109-2	175	64.0041	NA	108.831	NA
ICML-IS 11110-1	176	64.8746	NA	85.7928	18.5017
ICML-IS 11110-2	177	72.998	1.237	96.1125	34.3909
ICML-IS 11111-1	178	62.8099	33.3031	NA	3.66415
ICML-IS 11111-2	179	60.7039	60.6987	129.189	62.4727
ICML-IS 11112-1	180	81.7812	NA	143.236	35.6175
ICML-IS 11112-2	181	61.7678	0.532798	31.2517	22.2271
ICML-IS 11114-1	182	83.5437	-11.1042	35.4931	18.6058
ICML-IS 11114-2	183	62.016	24.8735	34.3342	53.9207
ICML-IS 11115-1	184	NA	NA	21.7443	NA
ICML-IS 11115-2	185	77.0499	4.00123	-5.49172	NA
ICML-IS 11116-1	186	64.1917	31.5613	85.8237	62.0633
ICML-IS 11116-2	187	80.0712	8.36376	118.026	33.5225
ICML-IS 11117-1	188	82.4397	26.2874	69.7897	NA
ICML-IS 11117-2	189	88.8896	4.04572	132.723	NA
ICML-IS 11119-1	190	NA	NA	NA	NA
ICML-IS 11119-2	191	63.26	18.5084	65.7706	68.3542
ICML-IS 11120-1	192	65.4785	31.1587	34.3071	5.10803
ICML-IS 11120-2	193	60.4806	43.8192	206.154	NA
ICML-IS 11121-1	194	NA	NA	NA	NA
ICML-IS 11121-2	195	60.3808	15.5363	59.1815	36.7348
ICML-IS 11123-1	196	70.0069	7.03968	28.0161	NA
ICML-IS 11123-2	197	66.2566	50.2669	144.299	NA
ICML-IS 11124-1	198	71.9718	61.8354	81.0256	38.8528
ICML-IS 11124-2	199	64.9281	147.007	168.358	82.4659
ICML-IS 11125-1	200	64.804	20.8301	161.708	NA
ICML-IS 11126-1	201	60.4551	23.5573	106.458	9.72288
ICML-IS 11127-1	202	67.446	-7.53274	87.6578	NA
ICML-IS 11127-2	203	56.9341	38.3984	37.5792	NA
ICML-IS 11128-1	204	67.2888	61.8985	45.0829	81.5666
ICML-IS 11128-2	205	75.6117	NA	111.428	2.35598
ICML-IS 11130-1	206	70.6957	-4.99755	64.4938	28.5145
ICML-IS 11131-1	207	60.8459	32.0939	83.1812	42.0198
ICML-IS 11131-2	208	59.0779	32.5833	88.7324	39.6421
ICML-IS 11133-1	209	NA	NA	NA	-3.63667
ICML-IS 11133-2	210	NA	NA	NA	NA
ICML-IS 11134-1	211	74.5007	36.5798	NA	21.7589
ICML-IS 11134-2	212	77.8268	25.756	60.839	-19.2626
ICML-IS 11135-1	213	60.3418	47.5692	61.5115	38.4915
ICML-IS 11136-1	214	NA	NA	NA	NA
ICML-IS 11136-2	215	NA	NA	NA	NA
ICML-IS 11137-1	216	65.2658	21.5163	42.8175	30.0152
ICML-IS 11137-2	217	74.724	-7.78246	73.5851	NA
ICML-IS 11138-1	218	63.4217	26.5762	81.9944	41.8099
ICML-IS 11138-2	219	61.0099	26.0711	27.9951	22.914
ICML-IS 11139-1	220	59.5299	6.97381	75.3281	28.1094
ICML-IS 11139-2	221	62.9614	3.02095	74.7572	14.3982
ICML-IS 11140-1	222	65.2798	5.51036	144.907	NA
ICML-IS 11140-2	223	64.5519	14.1051	126.48	95.2932
ICML-IS 11141-1	224	61.9189	63.7963	47.4068	37.2963
ICML-IS 11143-1	225	58.5272	10.1423	117.287	17.8743
ICML-IS 11143-2	226	61.6839	13.5874	94.0488	15.0203
ICML-IS 11144-1	227	NA	17.6856	NA	NA
ICML-IS 11144-2	228	88.8346	NA	45.9923	39.1968
ICML-IS 11145-1	229	83.8947	50.0865	89.3509	NA
ICML-IS 11145-2	230	64.8056	NA	168.998	NA
ICML-IS 11146-1	231	61.9193	4.9475	43.9452	-10.8517
ICML-IS 11146-2	232	61.4742	16.1502	26.0958	27.2072
ICML-IS 11147-1	233	73.6342	15.0087	62.1461	39.2341
ICML-IS 11147-2	234	74.1003	NA	NA	148.213
ICML-IS 11148-1	235	63.3732	33.3884	154.447	65.6291
ICML-IS 11148-2	236	NA	NA	104.434	37.9552
ICML-IS 11149-1	237	71.5113	NA	67.1403	NA
ICML-IS 11149-2	238	95.8279	12.541	28.1655	26.1497
ICML-IS 11150-1	239	NA	-3.13337	NA	NA
ICML-IS 11150-2	240	NA	NA	NA	NA
ICML-IS 11151-1	241	76.6572	40.728	150.194	61.0505
ICML-IS 11151-2	242	62.4627	68.5536	58.0317	112.572
ICML-IS 11152-1	243	NA	1.86628	NA	NA
ICML-IS 11152-2	244	62.2831	22.5175	134.839	NA
ICML-IS 11153-1	245	61.7013	17.9685	NA	NA
ICML-IS 11153-2	246	NA	NA	NA	NA
ICML-IS 11154-1	247	59.5901	20.339	127.94	80.2665
ICML-IS 11154-2	248	NA	38.8539	48.128	NA
ICML-IS 11155-1	249	61.226	17.8544	67.4754	21.4172
ICML-IS 11155-2	250	61.4279	30.8412	17.3961	19.5329
ICML-IS 11157-1	251	57.2025	34.0036	165.22	24.4919
ICML-IS 11157-2	252	62.2407	28.9678	14.7271	34.7679
ICML-IS 11158-1	253	62.1114	49.5697	54.3657	-11.7542
ICML-IS 11158-2	254	61.2233	24.8592	50.6542	61.1469
ICML-IS 11159-1	255	62.4248	40.5864	93.2572	32.8356
ICML-IS 11159-2	256	NA	23.2481	43.5321	65.972
ICML-IS 11160-1	257	74.4	0.106037	39.8766	NA
ICML-IS 11160-2	258	63.7293	53.686	9.48642	12.2435
ICML-IS 11161-1	259	NA	NA	43.4731	13.622
ICML-IS 11161-2	260	56.4166	-9.25256	78.657	NA
ICML-IS 11163-1	261	61.3239	19.8898	23.4007	28.8226
ICML-IS 11163-2	262	61.8346	14.1895	41.6938	27.6169
ICML-IS 11165-1	263	54.4152	NA	10.6413	82.2351
ICML-IS 11165-2	264	74.6092	55.9212	NA	NA
ICML-IS 11167-1	265	69.2622	23.884	NA	22.56
ICML-IS 11167-2	266	NA	NA	29.0855	64.6353
ICML-IS 11168-1	267	NA	NA	65.6571	39.9311
ICML-IS 11168-2	268	62.9115	6.17841	54.098	116.838
ICML-IS 11169-1	269	62.4493	31.3783	80.8102	46.8674
ICML-IS 11169-2	270	67.1142	31.7056	75.6656	NA
ICML-IS 11170-1	271	60.2316	19.3894	47.0674	13.565
ICML-IS 11170-2	272	58.2861	-13.0799	92.3808	25.6386
ICML-IS 11171-1	273	60.1185	1.49147	NA	5.89105
ICML-IS 11171-2	274	58.5204	10.8713	80.4377	50.3831
ICML-IS 11172-1	275	72.3099	23.9111	88.9845	90.3041
ICML-IS 11172-2	276	58.7064	19.1981	40.3474	-5.78423
ICML-IS 11173-1	277	NA	NA	20.4032	-14.3586
ICML-IS 11173-2	278	60.9337	NA	327.752	130.793
ICML-IS 11174-1	279	NA	NA	NA	21.3279
ICML-IS 11174-2	280	NA	NA	99.6394	NA
ICML-IS 11175-1	281	NA	-9.57441	NA	NA
ICML-IS 11175-2	282	NA	NA	NA	-19.1899
ICML-IS 11176-1	283	NA	-4.5351	29.7984	NA
ICML-IS 11177-1	284	NA	2.68659	NA	NA
ICML-IS 11178-1	285	62.5479	21.338	94.7093	4.99402
ICML-IS 11178-2	286	56.4839	27.8149	46.7619	21.4604
ICML-IS 11179-1	287	58.2586	29.4631	119.031	38.0077
ICML-IS 11179-2	288	60.2462	26.6377	130.039	69.2295
ICML-IS 11180-1	289	66.2099	NA	92.3096	28.6679
ICML-IS 11180-1	290	67.5562	36.5973	147.235	62.134
ICML-IS 11181-1	291	60.9322	1.37736	69.9483	58.8766
ICML-IS 11181-2	292	62.9545	28.3043	95.9137	59.4295
ICML-IS 11183-1	293	64.1751	28.0276	72.3066	21.1157
ICML-IS 11183-2	294	59.8513	63.5208	29.7629	26.3462
ICML-IS 11184-1	295	56.9015	NA	137.274	NA
ICML-IS 11184-2	296	68.8236	35.1657	456.988	NA
ICML-IS 11185-1	297	63.2848	61.0103	77.3179	49.7387
ICML-IS 11185-2	298	76.6297	11.2914	41.7426	64.534
ICML-IS 11186-1	299	61.1209	30.9546	39.3287	13.5621
ICML-IS 11186-2	300	83.9093	63.5613	137.297	57.2293
ICML-IS 11187-1	301	NA	18.0521	50.635	10.9468
ICML-IS 11187-2	302	60.7739	34.0112	204.244	NA
ICML-IS 11188-1	303	63.476	NA	52.3083	-4.41204
ICML-IS 11188-2	304	70.7344	21.2609	17.2689	27.6297
ICML-IS 11189-1	305	75.3093	23.0255	NA	48.2114
ICML-IS 11189-2	306	NA	32.9254	89.4396	64.2145
ICML-IS 11191-1	307	71.089	12.7775	21.6997	NA
ICML-IS 11191-2	308	61.009	11.7175	NA	15.3973
ICML-IS 11192-1	309	67.2453	NA	NA	NA
ICML-IS 11192-2	310	65.9464	-11.8101	NA	NA
ICML-IS 11193-1	311	72.7798	25.5336	35.1614	31.2044
ICML-IS 11193-2	312	66.8995	29.4076	58.3831	36.315
ICML-IS 11194-1	313	59.4808	56.392	9.32313	66.3007
ICML-IS 11195-1	314	73.7426	6.96596	NA	56.3558
ICML-IS 11195-2	315	80.9485	26.1715	NA	17.3819
ICML-IS 11197-1	316	60.8275	11.0926	89.5737	36.7454
ICML-IS 11198-1	317	60.1613	36.0533	53.4379	37.4544
ICML-IS 11198-2	318	60.6728	71.3723	166.667	60.8267
ICML-IS 11199-1	319	61.3897	0.390979	83.2579	36.2793
ICML-IS 11199-2	320	56.5443	15.4294	28.2575	30.1357
ICML-IS 11199-3	321	85.5243	46.2298	151.219	53.6776
ICML-IS 11200-1	322	71.4582	NA	141.038	47.283
ICML-IS 11200-2	323	60.4159	94.2061	60.7482	20.6639
ICML-IS 11201-1	324	89.9654	6.79017	NA	96.1143
ICML-IS 11201-2	325	75.0194	-12.2414	62.9676	NA
ICML-IS 11202-1	326	NA	NA	NA	27.8103
ICML-IS 11204-1	327	58.0181	NA	97.2679	-10.1609
ICML-IS 11204-2	328	NA	12.0914	104.631	NA
ICML-IS 11205-1	329	61.4663	35.3154	44.9428	65.2231
ICML-IS 11205-2	330	62.5267	13.425	NA	NA
ICML-IS 11206-1	331	61.0076	37.7876	64.2955	NA
ICML-IS 11206-2	332	61.8	27.6255	69.9402	25.8643
ICML-IS 11212-1	333	NA	NA	51.2029	NA
ICML-IS 11215-1	334	83.5103	-19.8622	9.11355	NA
ICML-IS 11215-2	335	NA	16.4524	111.868	NA
SL 1-1	336	88.0615	26.8054	NA	NA
SL 2-1	337	68.9994	71.9344	24.5688	134.548
SL 2-2	338	92.0997	NA	NA	NA
SL 3-1	339	87.0794	45.8613	505.324	39.827
SL 3-2	340	81.571	28.065	NA	3.87527
SL 4-1	341	76.6618	47.8177	12.9932	NA
SL 4-2	342	NA	NA	94.7659	NA
SL 5-1	343	NA	NA	29.93	NA
SL 5-2	344	61.3114	16.29	117.073	85.812
Souna 3	SIII	NA	NA	82.3979	68.5409
ICMB88004	T	51.4949	36.1765	54.0864	32.9198

## Sheet: PMG_pred_spatial_corr
Genotype	ID	WW15	DS15	WW16	DS16
ICML-IS 11001-1	1	11.1861	5.7602	13.2638	5.95773
ICML-IS 11001-2	2	11.1861	5.7602	11.5746	5.95773
ICML-IS 11002-1	3	9.77736	6.08325	8.44226	9.66751
ICML-IS 11002-2	4	11.4665	6.87028	8.92041	7.73343
ICML-IS 11003-1	5	7.70182	5.7602	6.66596	6.70526
ICML-IS 11003-2	6	10.3103	8.16836	12.7986	11.3606
ICML-IS 11004-1	7	NA	9.19426	9.9198	10.7033
ICML-IS 11004-2	8	7.85984	6.92371	9.50353	5.95773
ICML-IS 11005-1	9	NA	NA	6.81388	7.00417
ICML-IS 11005-2	10	NA	5.7602	13.2638	5.95773
ICML-IS 11006-1	11	4.81051	6.39758	13.2638	5.95773
ICML-IS 11007-1	12	5.97382	8.99435	11.8574	11.4457
ICML-IS 11007-2	13	8.72807	NA	6.76851	8.78574
ICML-IS 11007-3	14	3.25839	8.50242	8.84467	6.96944
ICML-IS 11008-1	15	7.43158	5.7602	6.73659	7.76174
ICML-IS 11008-2	16	7.48934	5.73001	6.8782	5.95773
ICML-IS 11009-1	17	11.1861	5.7602	4.60665	5.95773
ICML-IS 11010-1	18	8.2769	4.38509	6.74573	5.95773
ICML-IS 11010-2	19	11.1861	3.87185	5.04687	6.67447
ICML-IS 11011-1	20	5.59627	5.7602	9.37683	8.4314
ICML-IS 11011-2	21	9.14605	8.15719	13.2638	7.28745
ICML-IS 11012-1	22	11.1861	6.63003	6.48455	4.19044
ICML-IS 11012-2	23	11.1861	5.7602	6.79607	5.37963
ICML-IS 11013-1	24	5.69057	5.7602	6.209	8.73611
ICML-IS 11013-2	25	6.99506	5.7602	5.51251	8.0937
ICML-IS 11014-1	26	7.61256	5.7602	9.54508	5.95773
ICML-IS 11015-1	27	4.29521	5.7602	7.13097	5.95773
ICML-IS 11015-2	28	9.12921	6.75105	13.2638	7.94168
ICML-IS 11021-1	29	5.66806	2.82815	8.37936	7.87262
ICML-IS 11021-2	30	8.99154	6.26457	9.27817	8.41899
ICML-IS 11023-1	31	11.1861	5.7602	13.2638	5.95773
ICML-IS 11023-2	32	7.57063	3.48321	6.60596	5.95773
ICML-IS 11024-1	33	5.40455	5.7602	8.30187	5.95773
ICML-IS 11024-2	34	5.72572	3.35625	5.0572	5.27508
ICML-IS 11025-1	35	8.03845	5.7602	13.2638	5.95773
ICML-IS 11025-2	36	10.6125	5.7602	8.88199	8.54505
ICML-IS 11026-1	37	7.33568	5.7602	11.975	9.72838
ICML-IS 11026-2	38	8.73753	5.7602	13.2638	9.32941
ICML-IS 11028-1	39	11.1861	5.7602	5.83438	5.95773
ICML-IS 11029-1	40	11.1861	5.7602	13.2638	5.95773
ICML-IS 11029-2	41	11.1861	5.7602	13.2638	5.95773
ICML-IS 11030-1	42	5.77327	5.95184	6.14611	7.14155
ICML-IS 11030-2	43	11.1861	5.7602	13.2638	5.95773
ICML-IS 11031-1	44	9.13829	5.59595	4.86757	9.71067
ICML-IS 11032-1	45	11.1861	6.34919	13.2638	NA
ICML-IS 11033-1	46	10.0002	5.7602	12.3475	10.7814
ICML-IS 11033-2	47	11.1861	5.7602	6.35049	5.95773
ICML-IS 11034-1	48	11.1861	5.7602	6.60371	7.00343
ICML-IS 11034-2	49	11.1861	6.28384	13.2638	5.95773
ICML-IS 11035-1	50	11.1861	5.7602	13.2638	5.95773
ICML-IS 11035-2	51	11.1861	5.7602	13.2638	5.95773
ICML-IS 11036-1	52	11.1861	5.7602	13.2638	5.95773
ICML-IS 11037-1	53	6.80483	8.44081	7.4372	9.02207
ICML-IS 11037-2	54	7.26541	5.7602	6.28677	5.93782
ICML-IS 11039-1	55	7.60894	5.7602	6.94899	5.95773
ICML-IS 11039-2	56	7.19718	5.7602	7.82683	5.95773
ICML-IS 11040-1	57	10.1355	10.8835	10.5608	13.0349
ICML-IS 11040-2	58	9.01386	7.07181	10.9145	10.3009
ICML-IS 11041-1	59	7.09623	10.9098	10.429	8.81865
ICML-IS 11041-2	60	10.7521	6.1961	6.95609	7.75756
ICML-IS 11043-1	61	11.1861	5.7602	13.2638	5.95773
ICML-IS 11043-2	62	9.6236	6.92465	8.73515	7.4729
ICML-IS 11044-1	63	11.1861	5.7602	13.2638	5.95773
ICML-IS 11044-2	64	11.1861	5.7602	13.2638	5.95773
ICML-IS 11045-1	65	11.1861	9.46221	10.3714	6.34377
ICML-IS 11045-2	66	11.1861	6.16181	7.25855	8.35203
ICML-IS 11046-1	67	7.27691	7.46477	13.2638	5.95773
ICML-IS 11046-2	68	6.70258	5.7602	13.2638	5.95773
ICML-IS 11047-1	69	5.24373	6.6176	10.4213	9.53157
ICML-IS 11047-2	70	6.58752	4.02795	6.93641	9.88146
ICML-IS 11048-1	71	8.34748	10.6754	8.20621	7.62156
ICML-IS 11048-2	72	11.1861	3.98579	7.60679	5.17168
ICML-IS 11049-1	73	6.87813	5.7602	9.34316	8.37358
ICML-IS 11049-2	74	9.78393	5.7602	8.39596	7.79486
ICML-IS 11050-1	75	6.43983	5.7602	9.07758	5.78009
ICML-IS 11050-2	76	4.0308	4.6839	5.4516	7.35191
ICML-IS 11051-1	77	NA	5.7602	13.2638	5.95773
ICML-IS 11051-2	78	4.21245	5.17144	4.81608	5.95773
ICML-IS 11052-1	79	11.1861	5.7602	13.2638	5.95773
ICML-IS 11052-2	80	NA	NA	13.2638	5.95773
ICML-IS 11053-1	81	11.1861	5.7602	13.2638	5.95773
ICML-IS 11053-2	82	11.1861	5.7602	6.87026	9.67698
ICML-IS 11053-3	83	NA	8.47806	9.66538	6.52127
ICML-IS 11054-1	84	NA	6.0496	8.13081	9.36278
ICML-IS 11054-2	85	7.85313	6.64312	4.37567	6.56563
ICML-IS 11055-1	86	11.1861	5.7602	13.2638	9.03318
ICML-IS 11055-2	87	8.64594	5.7602	7.01567	7.51402
ICML-IS 11056-1	88	8.57013	5.53937	3.58587	8.45105
ICML-IS 11056-2	89	5.3499	6.84876	7.96167	5.95773
ICML-IS 11057-1	90	11.1861	NA	5.45296	5.95773
ICML-IS 11057-2	91	6.32176	6.57631	7.51363	5.95773
ICML-IS 11058-1	92	7.17146	5.20829	13.2638	8.99772
ICML-IS 11060-1	93	11.1861	5.97948	6.80495	5.95773
ICML-IS 11060-2	94	11.1861	5.7602	6.75311	5.95773
ICML-IS 11061-1	95	11.1861	5.7602	9.82762	9.00393
ICML-IS 11061-2	96	11.1861	5.7602	4.30324	6.6305
ICML-IS 11062-1	97	6.40982	5.7602	4.72059	8.66284
ICML-IS 11062-2	98	11.1861	5.7602	13.2638	6.39051
ICML-IS 11064-1	99	11.1861	5.7602	6.04378	6.35401
ICML-IS 11064-2	100	11.1861	5.7602	7.49012	5.95773
ICML-IS 11065-1	101	11.1861	5.7602	8.49005	6.56414
ICML-IS 11066-1	102	11.1861	9.41687	11.1949	7.0273
ICML-IS 11066-2	103	6.71872	6.51295	9.52329	9.44113
ICML-IS 11067-1	104	11.1861	7.20084	8.41446	6.60705
ICML-IS 11067-2	105	8.71344	5.7602	6.28812	4.22717
ICML-IS 11068-1	106	11.1861	5.7602	13.2638	6.38319
ICML-IS 11068-2	107	8.24689	4.94233	9.80862	8.70764
ICML-IS 11069-1	108	7.5011	7.53781	7.63312	9.87766
ICML-IS 11069-2	109	5.49089	6.90048	6.32689	7.62909
ICML-IS 11070-1	110	6.40663	7.03699	7.81608	7.59905
ICML-IS 11070-2	111	7.17643	5.7602	7.39231	6.62765
ICML-IS 11071-1	112	11.1861	5.7602	13.2638	5.95773
ICML-IS 11071-2	113	11.1861	6.07571	8.58245	7.28611
ICML-IS 11072-1	114	6.99504	8.81859	6.48632	5.87176
ICML-IS 11072-2	115	11.1861	5.7602	5.20721	5.95773
ICML-IS 11073-1	116	7.52136	7.40698	9.82191	8.72505
ICML-IS 11073-2	117	5.92476	9.16949	7.47528	5.95773
ICML-IS 11074-1	118	8.65745	6.96752	13.2638	8.26807
ICML-IS 11074-2	119	7.33846	5.7602	6.95853	7.37022
ICML-IS 11075-1	120	2.9219	5.7602	8.7319	5.95773
ICML-IS 11075-2	121	7.68869	5.7602	13.2638	5.95773
ICML-IS 11076-1	122	NA	5.52522	13.2638	5.95773
ICML-IS 11077-1	123	11.1861	5.7602	9.15404	12.6555
ICML-IS 11077-2	124	6.8123	7.29144	7.67345	8.54891
ICML-IS 11079-1	125	5.90874	7.72174	6.82214	5.95773
ICML-IS 11079-2	126	6.41818	6.64711	8.01333	8.02755
ICML-IS 11081-1	127	11.1861	5.7602	13.2638	5.95773
ICML-IS 11081-2	128	11.1861	5.7602	13.2638	5.95773
ICML-IS 11082-1	129	11.1861	5.55838	6.93157	5.95773
ICML-IS 11082-2	130	11.1861	4.63179	8.26124	7.92123
ICML-IS 11083-1	131	11.0612	6.15149	13.2638	5.95773
ICML-IS 11084-1	132	6.59227	5.76095	7.07607	6.18298
ICML-IS 11084-2	133	11.1861	5.7602	7.31256	5.95773
ICML-IS 11089-1	134	11.1861	5.7602	9.73265	5.95773
ICML-IS 11089-2	135	11.1861	5.7602	13.2638	5.95773
ICML-IS 11090-1	136	11.1861	5.7602	13.2638	5.95773
ICML-IS 11090-2	137	11.1861	5.7602	13.2638	5.95773
ICML-IS 11090-3	138	10.9454	5.7602	6.7719	8.17232
ICML-IS 11091-1	139	7.38309	5.7602	4.78229	5.95773
ICML-IS 11092-1	140	9.97976	7.43487	9.14843	11.3642
ICML-IS 11092-2	141	8.83015	7.031	6.9672	9.61257
ICML-IS 11093-1	142	11.1861	5.7602	6.3235	9.76153
ICML-IS 11093-2	143	11.1861	6.39884	9.19865	7.44161
ICML-IS 11094-1	144	11.1861	5.7602	7.84455	5.95773
ICML-IS 11094-2	145	11.1861	5.7602	7.14786	6.71178
ICML-IS 11095-1	146	6.02274	5.7602	8.91056	5.95773
ICML-IS 11095-2	147	11.6495	5.56851	9.43821	8.3594
ICML-IS 11096-1	148	8.74644	6.14073	9.44722	7.74883
ICML-IS 11096-2	149	6.74478	5.7602	8.19526	8.87018
ICML-IS 11097-1	150	4.65808	4.62072	13.2638	6.20688
ICML-IS 11097-2	151	11.1861	4.84066	6.12696	4.0635
ICML-IS 11098-1	152	6.98807	7.479	6.1496	7.91899
ICML-IS 11098-2	153	11.1861	4.07245	13.2638	7.88313
ICML-IS 11099-1	154	11.1861	5.7602	13.2638	5.95773
ICML-IS 11099-2	155	9.66837	10.1025	9.60106	8.86368
ICML-IS 11100-1	156	6.54126	4.52491	9.19394	9.15589
ICML-IS 11100-2	157	11.1861	5.7602	13.2638	9.80547
ICML-IS 11101-1	158	11.1861	5.7602	5.6834	5.95773
ICML-IS 11101-2	159	11.1861	5.7602	7.74776	5.95773
ICML-IS 11102-1	160	6.37368	5.47892	13.2638	9.56104
ICML-IS 11102-2	161	11.1861	6.86206	10.0275	6.71901
ICML-IS 11103-1	162	7.59645	5.7602	7.41559	6.02684
ICML-IS 11103-2	163	8.30566	5.7602	7.50537	8.37198
ICML-IS 11104-1	164	11.1861	5.7602	13.2638	5.95773
ICML-IS 11104-2	165	8.47462	6.77734	9.75958	8.17129
ICML-IS 11105-1	166	11.1861	5.7602	10.0164	5.95773
ICML-IS 11105-2	167	11.1861	5.7602	9.06139	5.95773
ICML-IS 11106-1	168	5.47244	6.37454	8.63516	5.95773
ICML-IS 11106-2	169	8.36469	5.7602	10.2342	10.3957
ICML-IS 11107-1	170	9.24858	5.7602	10.7261	8.94112
ICML-IS 11107-2	171	9.59293	11.2378	9.11187	10.717
ICML-IS 11108-1	172	8.08717	9.94663	9.58648	8.32841
ICML-IS 11108-2	173	6.59293	5.79282	6.11996	NA
ICML-IS 11109-1	174	3.82124	5.7602	13.2638	5.95773
ICML-IS 11109-2	175	8.32289	5.7602	13.2638	5.95773
ICML-IS 11110-1	176	7.92941	5.7602	8.06875	5.95773
ICML-IS 11110-2	177	8.19419	5.7602	8.36945	8.69803
ICML-IS 11111-1	178	11.1861	7.83948	13.2638	8.38822
ICML-IS 11111-2	179	11.1861	8.10767	7.10601	10.5987
ICML-IS 11112-1	180	11.1861	5.7602	4.97122	5.95773
ICML-IS 11112-2	181	5.79749	8.96997	7.95224	5.95773
ICML-IS 11114-1	182	11.1861	5.7602	13.2638	8.31748
ICML-IS 11114-2	183	6.08672	5.7602	8.8528	5.95773
ICML-IS 11115-1	184	11.1861	5.7602	13.2638	NA
ICML-IS 11115-2	185	9.67224	5.7602	6.24996	5.95773
ICML-IS 11116-1	186	6.74451	9.38766	9.07134	8.80897
ICML-IS 11116-2	187	7.9388	4.41582	8.53124	7.01292
ICML-IS 11117-1	188	7.97186	5.7602	13.2638	NA
ICML-IS 11117-2	189	11.1861	5.7602	9.4909	5.95773
ICML-IS 11119-1	190	11.1861	5.7602	13.2638	5.95773
ICML-IS 11119-2	191	11.1861	5.73128	8.74553	9.41267
ICML-IS 11120-1	192	5.90387	4.62255	8.7616	6.7383
ICML-IS 11120-2	193	5.27201	4.0693	10.9354	5.95773
ICML-IS 11121-1	194	11.1861	5.7602	13.2638	5.95773
ICML-IS 11121-2	195	11.1861	4.92507	10.9376	5.53359
ICML-IS 11123-1	196	9.85549	7.23704	7.99842	5.95773
ICML-IS 11123-2	197	5.2706	9.58267	7.28011	5.95773
ICML-IS 11124-1	198	7.11847	7.59017	6.37658	8.09337
ICML-IS 11124-2	199	11.1861	5.7602	6.58402	9.80765
ICML-IS 11125-1	200	11.1861	5.66845	9.26508	5.95773
ICML-IS 11126-1	201	6.352	6.84997	13.2638	5.73753
ICML-IS 11127-1	202	11.1861	5.7602	6.63226	NA
ICML-IS 11127-2	203	5.74193	3.52219	7.30352	5.95773
ICML-IS 11128-1	204	6.64544	6.61211	7.73911	10.1506
ICML-IS 11128-2	205	11.1861	5.7602	7.19254	5.95773
ICML-IS 11130-1	206	11.1861	5.7602	8.32015	8.53424
ICML-IS 11131-1	207	4.78219	5.56315	8.2939	5.95773
ICML-IS 11131-2	208	8.10073	6.23919	8.67255	8.55964
ICML-IS 11133-1	209	11.1861	5.7602	13.2638	6.9679
ICML-IS 11133-2	210	11.1861	5.7602	13.2638	5.95773
ICML-IS 11134-1	211	11.1861	5.7602	13.2638	5.0054
ICML-IS 11134-2	212	7.98495	5.42313	8.36886	5.91949
ICML-IS 11135-1	213	5.56833	7.50624	10.4168	8.32344
ICML-IS 11136-1	214	11.1861	5.7602	13.2638	5.95773
ICML-IS 11136-2	215	11.1861	5.7602	13.2638	5.95773
ICML-IS 11137-1	216	9.1253	5.7602	8.47793	9.62468
ICML-IS 11137-2	217	11.1861	5.7602	5.49596	NA
ICML-IS 11138-1	218	8.63403	6.04835	9.65402	7.08128
ICML-IS 11138-2	219	7.83052	7.44034	7.894	9.15816
ICML-IS 11139-1	220	9.88936	5.09445	8.41143	9.23372
ICML-IS 11139-2	221	7.95444	5.73187	7.9464	5.95773
ICML-IS 11140-1	222	10.5345	5.7602	11.1801	NA
ICML-IS 11140-2	223	12.2325	6.81074	8.60019	8.17649
ICML-IS 11141-1	224	9.51815	11.051	13.2638	10.3052
ICML-IS 11143-1	225	6.65434	8.15034	8.59539	6.55779
ICML-IS 11143-2	226	6.09063	4.71087	6.34571	5.23606
ICML-IS 11144-1	227	11.1861	5.7602	13.2638	5.95773
ICML-IS 11144-2	228	11.1861	5.7602	6.80073	8.24309
ICML-IS 11145-1	229	11.1861	5.7602	6.59098	5.95773
ICML-IS 11145-2	230	6.21581	5.7602	6.76929	5.95773
ICML-IS 11146-1	231	5.98343	5.7602	6.59742	6.7088
ICML-IS 11146-2	232	8.37093	8.62629	4.97775	7.25531
ICML-IS 11147-1	233	8.57119	5.7602	9.69859	9.67391
ICML-IS 11147-2	234	11.1861	5.7602	13.2638	7.20625
ICML-IS 11148-1	235	7.12726	5.56839	4.62354	5.95773
ICML-IS 11148-2	236	NA	5.7602	8.74183	7.06623
ICML-IS 11149-1	237	2.27341	5.7602	4.68005	5.95773
ICML-IS 11149-2	238	11.1861	5.7602	4.63194	4.28429
ICML-IS 11150-1	239	NA	5.7602	13.2638	NA
ICML-IS 11150-2	240	11.1861	5.7602	13.2638	5.95773
ICML-IS 11151-1	241	10.0001	6.67897	10.8106	8.8321
ICML-IS 11151-2	242	5.71947	4.58277	9.68911	10.5846
ICML-IS 11152-1	243	11.1861	5.7602	13.2638	5.95773
ICML-IS 11152-2	244	8.70721	5.7602	9.12004	5.95773
ICML-IS 11153-1	245	6.56481	5.53322	13.2638	5.95773
ICML-IS 11153-2	246	NA	5.7602	13.2638	NA
ICML-IS 11154-1	247	11.1861	6.29853	8.98009	6.44036
ICML-IS 11154-2	248	11.1861	5.7602	7.30914	5.95773
ICML-IS 11155-1	249	5.18549	6.06869	6.23231	6.6987
ICML-IS 11155-2	250	6.19093	9.07813	7.16643	7.03283
ICML-IS 11157-1	251	11.1861	9.13555	9.26841	5.95773
ICML-IS 11157-2	252	8.68474	5.7602	10.1189	5.95773
ICML-IS 11158-1	253	9.13392	8.81055	8.06449	5.84633
ICML-IS 11158-2	254	7.35549	5.7602	5.5887	5.95773
ICML-IS 11159-1	255	7.28019	4.89657	9.00094	5.95773
ICML-IS 11159-2	256	NA	5.71551	8.67792	7.26085
ICML-IS 11160-1	257	5.27389	6.36538	5.81717	5.95773
ICML-IS 11160-2	258	7.39042	9.03271	13.2638	7.55735
ICML-IS 11161-1	259	11.1861	5.7602	12.9067	8.47631
ICML-IS 11161-2	260	11.1861	5.7602	13.5712	5.95773
ICML-IS 11163-1	261	11.1861	5.7602	5.69625	9.95447
ICML-IS 11163-2	262	11.1861	6.60753	8.7323	5.95773
ICML-IS 11165-1	263	11.1861	5.7602	6.70682	10.4767
ICML-IS 11165-2	264	11.6976	5.84578	13.2638	5.95773
ICML-IS 11167-1	265	11.1861	5.06291	13.2638	9.71293
ICML-IS 11167-2	266	11.1861	5.7602	6.64232	6.90925
ICML-IS 11168-1	267	NA	5.7602	8.93896	5.95773
ICML-IS 11168-2	268	7.54617	5.7602	6.89435	9.82165
ICML-IS 11169-1	269	8.12369	6.37371	10.1275	10.2973
ICML-IS 11169-2	270	5.92733	5.7602	7.92497	5.95773
ICML-IS 11170-1	271	9.48019	7.43587	6.94333	5.95773
ICML-IS 11170-2	272	7.59147	5.7602	7.81956	9.26281
ICML-IS 11171-1	273	8.88016	5.7602	13.2638	5.95773
ICML-IS 11171-2	274	7.14937	5.7602	9.63458	9.09178
ICML-IS 11172-1	275	6.88731	5.7602	9.18406	5.95773
ICML-IS 11172-2	276	8.8354	9.6074	10.4232	7.04712
ICML-IS 11173-1	277	11.1861	5.7602	6.98418	6.07563
ICML-IS 11173-2	278	11.1861	5.7602	8.88609	11.2808
ICML-IS 11174-1	279	11.1861	5.7602	13.2638	5.95773
ICML-IS 11174-2	280	NA	5.7602	5.5613	7.49235
ICML-IS 11175-1	281	11.1861	5.7602	13.2638	NA
ICML-IS 11175-2	282	11.1861	5.7602	13.2638	4.87358
ICML-IS 11176-1	283	11.1861	5.7602	6.00451	5.95773
ICML-IS 11177-1	284	NA	5.7602	13.2638	5.95773
ICML-IS 11178-1	285	11.462	8.12756	10.955	7.75502
ICML-IS 11178-2	286	8.69643	6.22898	13.2638	7.17944
ICML-IS 11179-1	287	11.1861	5.7602	10.3348	11.9146
ICML-IS 11179-2	288	8.27961	7.38455	6.40437	10.502
ICML-IS 11180-1	289	6.91733	5.7602	11.3539	7.69906
ICML-IS 11180-1	290	6.51852	6.11749	8.8123	10.564
ICML-IS 11181-1	291	5.46875	5.7602	5.37697	7.64793
ICML-IS 11181-2	292	8.27788	8.5337	4.5832	9.25574
ICML-IS 11183-1	293	8.53708	6.84217	8.12166	9.67569
ICML-IS 11183-2	294	8.31265	7.16217	10.2921	8.39564
ICML-IS 11184-1	295	11.1861	NA	9.27687	5.95773
ICML-IS 11184-2	296	11.1861	7.20686	10.7457	5.95773
ICML-IS 11185-1	297	10.1859	5.7602	9.30386	9.8629
ICML-IS 11185-2	298	6.49358	5.7602	13.2638	8.80154
ICML-IS 11186-1	299	6.97794	5.57855	7.66175	6.20739
ICML-IS 11186-2	300	11.1861	9.32133	10.2364	5.95773
ICML-IS 11187-1	301	5.05499	5.70671	7.55802	5.95773
ICML-IS 11187-2	302	4.73491	5.7602	13.2638	NA
ICML-IS 11188-1	303	8.33225	5.7602	8.23292	5.95773
ICML-IS 11188-2	304	10.4526	8.36784	7.76614	8.96434
ICML-IS 11189-1	305	11.1861	1.94799	13.2638	9.35323
ICML-IS 11189-2	306	7.23046	3.58163	6.26671	5.30647
ICML-IS 11191-1	307	7.43336	9.81948	4.96012	5.95773
ICML-IS 11191-2	308	7.37763	6.42382	13.2638	8.29361
ICML-IS 11192-1	309	5.82652	5.7602	13.2638	5.95773
ICML-IS 11192-2	310	8.22859	5.7602	13.2638	5.95773
ICML-IS 11193-1	311	6.90154	8.32513	5.25517	6.66194
ICML-IS 11193-2	312	4.56876	6.58696	7.30312	8.19328
ICML-IS 11194-1	313	6.94916	4.38295	7.40028	9.9714
ICML-IS 11195-1	314	11.1861	5.1932	13.2638	9.14786
ICML-IS 11195-2	315	11.1861	9.8617	13.2638	9.25748
ICML-IS 11197-1	316	9.37625	5.7602	10.2694	8.96407
ICML-IS 11198-1	317	11.1861	8.93119	9.08197	9.28029
ICML-IS 11198-2	318	6.95104	8.51462	13.4324	10.5342
ICML-IS 11199-1	319	7.17606	5.7602	13.2638	8.69266
ICML-IS 11199-2	320	11.1861	5.7602	5.62205	5.30079
ICML-IS 11199-3	321	11.1861	5.7602	5.99038	7.87117
ICML-IS 11200-1	322	5.49208	5.7602	5.57145	4.49894
ICML-IS 11200-2	323	9.40645	9.38023	9.3281	9.59806
ICML-IS 11201-1	324	11.1861	5.7602	13.2638	6.68339
ICML-IS 11201-2	325	11.1861	5.7602	13.2638	NA
ICML-IS 11202-1	326	11.1861	5.7602	5.58973	8.2449
ICML-IS 11204-1	327	4.76914	5.7602	6.62812	5.66782
ICML-IS 11204-2	328	NA	5.76298	8.72825	5.95773
ICML-IS 11205-1	329	10.2434	9.21265	8.13427	8.11078
ICML-IS 11205-2	330	11.1861	5.7602	13.2638	5.95773
ICML-IS 11206-1	331	11.1861	8.17906	12.2599	5.95773
ICML-IS 11206-2	332	11.1862	10.389	10.803	11.1964
ICML-IS 11212-1	333	11.1861	5.7602	7.08121	NA
ICML-IS 11215-1	334	11.1861	5.7602	13.2638	5.95773
ICML-IS 11215-2	335	11.1861	5.7602	9.65133	NA
SL 1-1	336	11.1861	6.61406	13.2638	5.95773
SL 2-1	337	9.02472	6.97402	7.38732	5.95773
SL 2-2	338	11.1861	5.7602	13.2638	5.95773
SL 3-1	339	6.1977	5.7602	7.89149	5.08833
SL 3-2	340	4.03031	5.7602	13.2638	5.95773
SL 4-1	341	9.48786	7.8802	7.1405	NA
SL 4-2	342	11.1861	5.7602	5.83531	NA
SL 5-1	343	11.1861	5.7602	5.81158	NA
SL 5-2	344	8.68637	8.65095	11.2119	7.83471
Souna 3	SIII	NA	NA	13.2638	5.95773
ICMB88004	T	6.92561	7.06338	8.00354	8.364

[truncated: 1 more sheets: STG_pred_spatial_corr]
